# Supplementary material for: [μ-Bis(5,7-dimethyl-1,8-naphthyridin-2-yl)diazene]bis­[difluoridoboron(III)]
Source: Acta Crystallogr Sect E Struct Rep Online. 2009 Jun 24;65(Pt 7):o1673. doi: 10.1107/S1600536809022491 (PMC2969392; doi:10.1107/S1600536809022491)
Supplement: Supplementary file 2 [file e-65-o1673-Isup2.hkl]

# 
# h,k,l, Fc-squared, Fo-squared, sigma(Fo-squared) and status flag 
# 
data_I
_shelx_title ' mo in Pbca' 
_shelx_refln_list_code          4 
_shelx_F_calc_maximum      173.11 
_exptl_crystal_F_000       904.00 
_reflns_d_resolution_high  0.7693 
 
loop_ 
 _symmetry_equiv_pos_as_xyz 
 'x, y, z' 
 '-x+1/2, -y, z+1/2' 
 '-x, y+1/2, -z+1/2' 
 'x+1/2, -y+1/2, -z' 
 '-x, -y, -z' 
 'x-1/2, y, -z-1/2' 
 'x, -y-1/2, z-1/2' 
 '-x-1/2, y-1/2, z' 
 
_cell_length_a     8.5379 
_cell_length_b    14.6956 
_cell_length_c    15.4668 
_cell_angle_alpha  90.000 
_cell_angle_beta   90.000 
_cell_angle_gamma  90.000 
 
_shelx_F_squared_multiplier     1.000 
 
loop_ 
 _refln_index_h 
 _refln_index_k 
 _refln_index_l 
 _refln_F_squared_calc 
 _refln_F_squared_meas 
 _refln_F_squared_sigma 
 _refln_observed_status 
   2   0   0    12743.12    12444.28    311.95 o 
   4   0   0      941.67      874.46     21.51 o 
   6   0   0      701.23      664.02     39.00 o 
   8   0   0     1568.31     1661.96     94.42 o 
  10   0   0      268.98      298.08     30.67 o 
   2   1   0     5516.81     5075.92     92.94 o 
   4   1   0     1369.48     1478.85     25.28 o 
   6   1   0        1.41        4.94      7.67 o 
   8   1   0      835.64      866.10     36.26 o 
  10   1   0       13.39       14.06     12.18 o 
   2   2   0     9279.23     8360.72    132.80 o 
   4   2   0       16.01        8.41      3.79 o 
   6   2   0      371.79      349.64     21.67 o 
   8   2   0     1162.62     1211.32     49.06 o 
  10   2   0      184.66      214.57     18.96 o 
   2   3   0       65.44       52.46      3.94 o 
   4   3   0      276.96      268.48      9.20 o 
   6   3   0       59.49       49.01      6.51 o 
   8   3   0     1909.26     1896.78     75.97 o 
  10   3   0       52.44       73.57     19.43 o 
   0   4   0     3302.19     3158.40     45.73 o 
   2   4   0       10.10        1.67      3.14 o 
   4   4   0      189.43      194.15     13.69 o 
   6   4   0        3.30        5.71      2.38 o 
   8   4   0      414.28      448.16     22.36 o 
  10   4   0       41.03       30.93     13.41 o 
   2   5   0      661.83      494.66      7.67 o 
   4   5   0        0.01        2.84      7.64 o 
   6   5   0      107.74      103.24     11.22 o 
   8   5   0       94.44       81.14     11.96 o 
  10   5   0       27.75       13.34      7.19 o 
   0   6   0     4106.35     4100.76     69.05 o 
   2   6   0     5195.82     4951.65     83.55 o 
   4   6   0       10.78        9.87      3.97 o 
   6   6   0      622.47      633.34     21.94 o 
   8   6   0      828.67      881.23     49.71 o 
  10   6   0       87.18       89.57     16.61 o 
   2   7   0     1054.97     1261.80     26.39 o 
   4   7   0       64.93       77.30      8.30 o 
   6   7   0      881.92      878.11     44.08 o 
   8   7   0      274.31      276.43     26.48 o 
  10   7   0        1.45       -3.82      4.29 o 
   0   8   0      521.74      569.25     13.48 o 
   2   8   0     1558.69     1709.04     47.65 o 
   4   8   0      259.26      258.87      7.46 o 
   6   8   0      163.04      112.69      9.70 o 
   8   8   0       16.15       16.67      8.80 o 
  10   8   0        1.24      -10.07     10.07 o 
   2   9   0     1324.13     1402.40     32.36 o 
   4   9   0       85.31       76.74      7.79 o 
   6   9   0      149.09      228.30     15.69 o 
   8   9   0       10.22       15.44      7.17 o 
   0  10   0     1886.96     1998.62     56.18 o 
   2  10   0       17.25       11.35      1.91 o 
   4  10   0     1810.15     2007.39     46.80 o 
   6  10   0     2363.79     2302.99     80.45 o 
   8  10   0      155.89      171.89     40.58 o 
   2  11   0     3359.69     3141.37    116.21 o 
   4  11   0       11.52       10.83      2.52 o 
   6  11   0      318.14      270.44     16.56 o 
   8  11   0      157.20      170.58     25.95 o 
   0  12   0      290.86      277.84     29.93 o 
   2  12   0     1314.03     1329.73     32.65 o 
   4  12   0       83.22       51.26      7.79 o 
   6  12   0      114.59      157.95     20.81 o 
   8  12   0      220.63      203.87     28.27 o 
   2  13   0     1764.04     1779.82     63.59 o 
   4  13   0      323.61      318.57     19.60 o 
   6  13   0       88.90       81.58     10.65 o 
   8  13   0        0.05        4.57      3.52 o 
   0  14   0     1857.95     1935.45     95.37 o 
   2  14   0      180.84      196.51      7.65 o 
   4  14   0        5.65       14.06      5.42 o 
   6  14   0      281.42      308.77     21.00 o 
   2  15   0      476.17      516.22     34.32 o 
   4  15   0      119.40      142.65     16.69 o 
   6  15   0       93.52      112.36     21.31 o 
   0  16   0       12.09        5.61      3.34 o 
   2  16   0       16.24       16.45      7.89 o 
   4  16   0       39.24       26.61     11.98 o 
   6  16   0       61.41       50.49     15.52 o 
   2  17   0       72.96       76.56     12.27 o 
   4  17   0      138.67      169.28     23.40 o 
   0  18   0      471.35      631.36     92.46 o 
   2  18   0        4.10        3.28      2.76 o 
   1   1   1      221.66      240.52      7.04 o 
   2   1   1      175.42      160.04      6.54 o 
   3   1   1      741.44      679.31      6.96 o 
   4   1   1      319.72      332.90      5.80 o 
   5   1   1     1651.31     1876.88     40.84 o 
   6   1   1        4.99        4.17      5.97 o 
   7   1   1        2.45        3.74      3.33 o 
   8   1   1      759.96      827.09     24.89 o 
   9   1   1       55.46       34.78      6.54 o 
  10   1   1       19.84       16.83      4.49 o 
  11   1   1      128.68      137.79     29.26 o 
   0   2   1    12288.26    14030.48    496.92 o 
   1   2   1      874.85      786.50      8.36 o 
   2   2   1     3969.57     3970.63     40.86 o 
   3   2   1      646.96      535.87      6.13 o 
   4   2   1      426.91      425.30      6.99 o 
   5   2   1     1203.78     1242.72     27.22 o 
   6   2   1     1362.52     1436.07     29.67 o 
   7   2   1      203.18      192.78      9.82 o 
   8   2   1      757.01      843.90     24.60 o 
   9   2   1       23.32       17.20      4.69 o 
  10   2   1       46.30       53.20      8.93 o 
  11   2   1       18.89       18.84      6.72 o 
   1   3   1     2442.32     2307.34     19.53 o 
   2   3   1     1413.19     1299.57     15.14 o 
   3   3   1     2149.34     2117.60     23.84 o 
   4   3   1      335.56      352.44      7.19 o 
   5   3   1     1521.53     1716.68     39.90 o 
   6   3   1       94.30      107.95      5.50 o 
   7   3   1       94.70       78.81     10.22 o 
   8   3   1      161.08      173.32      6.64 o 
   9   3   1       80.29       68.68      8.15 o 
  10   3   1       33.33       23.99      7.22 o 
   0   4   1     1443.64     1370.40     15.59 o 
   1   4   1      983.29      983.21     10.57 o 
   2   4   1       86.79       90.54      4.55 o 
   3   4   1     9971.98     9869.26    158.95 o 
   4   4   1     1890.58     2160.22     35.19 o 
   5   4   1       29.97       23.87      2.47 o 
   6   4   1       28.78       34.52      4.55 o 
   7   4   1       34.35       27.58      6.32 o 
   8   4   1       85.27       86.56     10.80 o 
   9   4   1       19.45       15.17      4.30 o 
  10   4   1        1.51        3.04      4.15 o 
   1   5   1     1620.11     1527.29     13.38 o 
   2   5   1       29.20       32.53      1.81 o 
   3   5   1     3595.91     3934.00     57.61 o 
   4   5   1       41.10       47.54      3.12 o 
   5   5   1      108.81      118.12     10.43 o 
   6   5   1        9.12        7.98      6.39 o 
   7   5   1        1.00        0.66      6.77 o 
   8   5   1      168.35      163.20     10.64 o 
   9   5   1      158.30      169.89     11.77 o 
  10   5   1       89.49       70.80     11.80 o 
   0   6   1     3745.34     3459.09     46.00 o 
   1   6   1     2421.83     2354.18     22.34 o 
   2   6   1      528.24      563.95      7.16 o 
   3   6   1     1529.91     1702.23     29.05 o 
   4   6   1      252.64      228.25      6.94 o 
   5   6   1       34.77       26.97      4.23 o 
   6   6   1       79.05       79.03      6.89 o 
   7   6   1      725.86      762.10     25.61 o 
   8   6   1      289.14      294.69     16.57 o 
   9   6   1       12.24       20.00      6.13 o 
  10   6   1        5.61       14.72      5.22 o 
   1   7   1      158.19      222.41      7.12 o 
   2   7   1        0.59       -0.64      1.86 o 
   3   7   1      279.50      233.81      5.23 o 
   4   7   1       72.38       69.51      5.53 o 
   5   7   1       53.45       45.90      4.65 o 
   6   7   1      101.93       81.14      9.61 o 
   7   7   1       35.09       34.90      5.33 o 
   8   7   1        7.64       -3.97      7.45 o 
   9   7   1       26.70       21.54      4.28 o 
  10   7   1       64.68       67.53     10.36 o 
   0   8   1     5097.02     5160.88     92.13 o 
   1   8   1      564.26      597.19      8.20 o 
   2   8   1     2225.42     2077.65     39.30 o 
   3   8   1      262.90      278.64      6.13 o 
   4   8   1      286.23      285.91      6.37 o 
   5   8   1       59.48       51.62      6.14 o 
   6   8   1      280.40      233.48      8.71 o 
   7   8   1      579.51      632.37     19.52 o 
   8   8   1      192.91      168.73     15.32 o 
   9   8   1       17.92       22.57      5.87 o 
  10   8   1      236.59      305.91     29.53 o 
   1   9   1     1825.22     1969.43     34.78 o 
   2   9   1      313.07      318.28      6.11 o 
   3   9   1       10.49       12.42      1.45 o 
   4   9   1        2.49        1.11      2.08 o 
   5   9   1      346.17      329.58      6.85 o 
   6   9   1     1300.13     1324.20     40.52 o 
   7   9   1      214.80      207.31     15.26 o 
   8   9   1       15.97       17.13      6.21 o 
   9   9   1      131.85      121.76     16.57 o 
   0  10   1      215.44      209.57      6.09 o 
   1  10   1     1519.11     1450.37     23.82 o 
   2  10   1      125.93      110.61      3.90 o 
   3  10   1      225.97      233.21      5.60 o 
   4  10   1      600.12      595.97     10.40 o 
   5  10   1      382.09      396.77      9.40 o 
   6  10   1      690.42      792.62     19.89 o 
   7  10   1        2.88        5.27      3.77 o 
   8  10   1       46.57       38.37      5.66 o 
   9  10   1       81.04       83.32     14.51 o 
   1  11   1     1473.84     1494.02     26.38 o 
   2  11   1       20.99       13.18      2.00 o 
   3  11   1      746.46      736.71     15.60 o 
   4  11   1        3.21        2.77      1.79 o 
   5  11   1     1685.39     1721.60     42.70 o 
   6  11   1      332.09      336.87     18.61 o 
   7  11   1      102.80       91.22      8.90 o 
   8  11   1       56.30       52.73     10.81 o 
   9  11   1       64.69       61.42     10.64 o 
   0  12   1       40.92       40.10      6.63 o 
   1  12   1      552.38      540.74      9.36 o 
   2  12   1       41.54       43.95      4.75 o 
   3  12   1      173.96      171.09      6.02 o 
   4  12   1        0.59        3.65      2.22 o 
   5  12   1       34.38       34.52      8.18 o 
   6  12   1       93.03       91.66      9.35 o 
   7  12   1        8.43        6.89      4.14 o 
   8  12   1       18.18       23.96      6.79 o 
   1  13   1     1495.71     1517.05     28.48 o 
   2  13   1      799.60      813.81     20.82 o 
   3  13   1      386.77      394.88     10.36 o 
   4  13   1        1.72        6.17      1.92 o 
   5  13   1      129.14      157.42     10.75 o 
   6  13   1        0.20        7.05      2.37 o 
   7  13   1       11.05        8.04      2.98 o 
   8  13   1       35.34       36.91      8.79 o 
   0  14   1        4.00        2.47      2.08 o 
   1  14   1      277.13      293.49      7.70 o 
   2  14   1       24.21       24.89      6.31 o 
   3  14   1      156.51      144.64      8.92 o 
   4  14   1        4.85       11.07      3.15 o 
   5  14   1       27.70       17.82      5.65 o 
   6  14   1        0.07        0.99      3.67 o 
   7  14   1       80.51       72.84      8.84 o 
   1  15   1       64.95       57.07      5.06 o 
   2  15   1       81.25       66.87      5.81 o 
   3  15   1        7.93        2.72      2.84 o 
   4  15   1        9.47        9.09      3.28 o 
   5  15   1      155.31      182.06     11.73 o 
   6  15   1        8.07        4.78      3.26 o 
   0  16   1       74.06       78.20      9.64 o 
   1  16   1        2.50        2.61      1.47 o 
   2  16   1        3.57        4.22      1.94 o 
   3  16   1        8.13        0.52      2.87 o 
   4  16   1        9.54       12.13      4.20 o 
   5  16   1       24.78       34.07     11.87 o 
   6  16   1        0.25        2.12      2.56 o 
   1  17   1        5.44        5.32      2.06 o 
   2  17   1        5.11        6.78      3.51 o 
   3  17   1       23.11       16.50      5.86 o 
   4  17   1        0.08       -0.63      2.25 o 
   5  17   1      505.72      685.25     99.71 o 
   0  18   1        7.91       -2.18      4.89 o 
   1  18   1       70.86       60.39      8.42 o 
   2  18   1       31.03       30.30     10.36 o 
   3  18   1      371.35      477.57     49.22 o 
   1   0   2     6633.24     5926.75    103.51 o 
   2   0   2      790.72      752.53     17.50 o 
   3   0   2      679.14      659.52      9.18 o 
   4   0   2      503.92      436.15      8.35 o 
   5   0   2       75.17       64.09      5.70 o 
   6   0   2      210.31      203.35      8.68 o 
   7   0   2     1211.74     1260.31     37.29 o 
   8   0   2      966.99     1002.37     41.09 o 
   9   0   2        4.48        1.70      8.01 o 
  10   0   2       22.61       17.44      8.10 o 
  11   0   2      153.08      143.44     37.12 o 
   1   1   2      490.16      412.84      7.03 o 
   2   1   2     2669.05     2444.49     27.44 o 
   3   1   2     2287.56     2341.54     21.83 o 
   4   1   2       15.46        6.87      2.06 o 
   5   1   2      714.95      758.68     18.21 o 
   6   1   2       58.87       65.63      7.47 o 
   7   1   2      957.87      971.90     20.56 o 
   8   1   2      568.28      608.55     18.52 o 
   9   1   2        0.39        0.93      4.97 o 
  10   1   2        2.59       -2.63      4.96 o 
  11   1   2       35.24       26.17      8.58 o 
   0   2   2     9096.07     8624.83    305.25 o 
   1   2   2      266.40      254.09      4.05 o 
   2   2   2     2637.51     2436.97     23.39 o 
   3   2   2      108.65      105.49      2.44 o 
   4   2   2     3380.80     3506.59     53.65 o 
   5   2   2       92.77       94.73      4.02 o 
   6   2   2     1431.40     1444.86     30.58 o 
   7   2   2     1477.90     1490.72     30.73 o 
   8   2   2      286.45      317.64     11.12 o 
   9   2   2        2.28        3.09      4.36 o 
  10   2   2        2.31        0.78      5.66 o 
   1   3   2     1730.25     1541.96     17.95 o 
   2   3   2      425.63      366.64      6.68 o 
   3   3   2     3647.63     3432.77     37.04 o 
   4   3   2      125.43      129.77      6.39 o 
   5   3   2     1596.61     1720.76     39.49 o 
   6   3   2      971.25      986.20     22.35 o 
   7   3   2     1201.70     1241.01     27.76 o 
   8   3   2      446.61      476.50     16.60 o 
   9   3   2      135.02      146.30     12.29 o 
  10   3   2        0.29       -2.25      5.50 o 
   0   4   2     1197.82     1096.71     12.37 o 
   1   4   2     1543.82     1392.77     16.75 o 
   2   4   2      198.27      201.06      3.31 o 
   3   4   2      423.89      456.21      6.87 o 
   4   4   2      205.53      190.20      9.03 o 
   5   4   2       12.29       17.33      3.02 o 
   6   4   2      410.35      402.22     12.86 o 
   7   4   2      516.66      481.30     15.24 o 
   8   4   2        0.09        5.18      3.03 o 
   9   4   2       49.37       41.89      5.35 o 
  10   4   2       12.53       13.33      4.67 o 
   1   5   2     1467.92     1436.79     11.50 o 
   2   5   2     3117.32     3183.85     32.99 o 
   3   5   2     2417.72     2399.27     55.38 o 
   4   5   2      756.33      840.12     20.46 o 
   5   5   2      231.57      221.72      6.21 o 
   6   5   2        1.84        5.61      4.20 o 
   7   5   2      466.89      498.07     13.17 o 
   8   5   2      470.61      496.92     21.90 o 
   9   5   2       38.96       29.18      6.21 o 
  10   5   2        0.00        0.64      5.02 o 
   0   6   2      476.77      405.44      5.22 o 
   1   6   2       42.56       52.27      1.82 o 
   2   6   2       43.47       48.46      2.05 o 
   3   6   2       18.24       14.41      2.87 o 
   4   6   2      302.19      279.63      8.76 o 
   5   6   2        3.76        8.59      3.57 o 
   6   6   2        2.08        3.54      4.57 o 
   7   6   2       82.46       73.22      9.57 o 
   8   6   2      148.80      153.74     11.68 o 
   9   6   2      398.69      392.98     32.10 o 
  10   6   2        0.00        1.70      3.57 o 
   1   7   2     1039.20     1101.86     14.06 o 
   2   7   2       87.19       60.79      2.94 o 
   3   7   2       66.24       76.69      5.59 o 
   4   7   2       88.45       83.74      7.79 o 
   5   7   2      363.24      363.17     10.79 o 
   6   7   2      989.05      976.13     23.48 o 
   7   7   2        1.93        0.74      5.66 o 
   8   7   2      116.07      105.39      9.96 o 
   9   7   2       44.62       29.44      6.37 o 
  10   7   2      255.37      287.95     27.83 o 
   0   8   2     3588.33     3870.11     65.16 o 
   1   8   2      130.95      165.72      5.53 o 
   2   8   2      133.79      132.84      4.10 o 
   3   8   2       16.29       13.51      2.12 o 
   4   8   2     1102.99     1010.37     20.98 o 
   5   8   2      877.25      820.37     20.07 o 
   6   8   2       58.32       64.57     11.67 o 
   7   8   2        0.08       -1.94      4.81 o 
   8   8   2       96.57       89.26      9.05 o 
   9   8   2        2.20        3.34      3.83 o 
  10   8   2       25.05       19.86      5.34 o 
   1   9   2       80.95       77.45      2.79 o 
   2   9   2     1856.29     1942.27     30.50 o 
   3   9   2      904.84      868.14     15.55 o 
   4   9   2      305.52      321.27      6.89 o 
   5   9   2     1347.98     1507.41     30.77 o 
   6   9   2        6.67        6.94      2.83 o 
   7   9   2       98.49       96.25     10.66 o 
   8   9   2       20.34       22.88      6.97 o 
   9   9   2       18.78       19.07      6.10 o 
   0  10   2        0.12        3.82      2.27 o 
   1  10   2      384.12      393.98      6.33 o 
   2  10   2        1.82        3.92      1.48 o 
   3  10   2        0.79        3.66      1.99 o 
   4  10   2       26.60       19.77      2.30 o 
   5  10   2     2230.77     2296.49     43.24 o 
   6  10   2      452.30      455.66     12.07 o 
   7  10   2       50.75       47.64      4.89 o 
   8  10   2       33.26       26.98      5.03 o 
   9  10   2        8.96       10.97      4.96 o 
   1  11   2        7.35        7.18      1.42 o 
   2  11   2        2.16        1.78      1.93 o 
   3  11   2      246.61      267.30      5.83 o 
   4  11   2       63.97       50.23      7.03 o 
   5  11   2        0.74        1.93      3.07 o 
   6  11   2      143.83      149.79      9.91 o 
   7  11   2        0.28       -1.92      3.45 o 
   8  11   2       14.78       17.21      5.99 o 
   9  11   2      140.02      187.63     28.82 o 
   0  12   2     1255.88     1202.42     28.19 o 
   1  12   2        0.11        1.29      1.52 o 
   2  12   2       51.01       49.18      5.68 o 
   3  12   2      247.88      255.59      6.54 o 
   4  12   2      278.68      269.86      9.49 o 
   5  12   2       20.32       11.53      2.80 o 
   6  12   2      164.54      150.43     12.21 o 
   7  12   2       13.86       10.54      3.75 o 
   8  12   2      114.66      130.62     11.62 o 
   1  13   2       84.10       87.25      4.91 o 
   2  13   2       61.98       68.91      6.44 o 
   3  13   2       71.35       79.48      4.98 o 
   4  13   2       56.65       59.00     13.05 o 
   5  13   2      157.79      167.13     11.68 o 
   6  13   2        9.35       10.14      3.20 o 
   7  13   2       19.49       14.28      4.29 o 
   8  13   2        5.89       10.79      4.35 o 
   0  14   2     1421.22     1521.23     53.32 o 
   1  14   2       19.95       21.06      4.78 o 
   2  14   2       23.32       13.14      3.41 o 
   3  14   2      238.78      209.12      9.76 o 
   4  14   2       13.37       11.93      3.73 o 
   5  14   2      115.00      128.14      7.93 o 
   6  14   2       17.21        8.38      3.18 o 
   7  14   2       10.85       11.32      3.40 o 
   1  15   2       50.51       48.00      5.04 o 
   2  15   2      199.53      197.67     10.58 o 
   3  15   2      672.89      753.71     48.40 o 
   4  15   2       28.77       24.40      9.41 o 
   5  15   2       31.67       33.26     10.21 o 
   6  15   2        0.53        2.07      3.32 o 
   0  16   2       78.86       64.01      9.41 o 
   1  16   2        2.33        0.02      2.51 o 
   2  16   2        2.36        2.74      1.29 o 
   3  16   2        0.02        1.31      3.32 o 
   4  16   2      103.26       88.72      9.35 o 
   5  16   2       32.14       32.42     11.26 o 
   1  17   2        5.94        9.47      2.78 o 
   2  17   2       78.61       72.55      7.48 o 
   3  17   2       58.68       56.09     12.23 o 
   4  17   2       88.56       71.74     11.37 o 
   0  18   2        2.12       -2.98      2.98 o 
   1  18   2       53.48       57.00      6.95 o 
   2  18   2       36.35       31.39     10.96 o 
   3  18   2        1.43        1.06      3.68 o 
   1   1   3    29966.21    32019.92   1321.72 o 
   2   1   3     1931.29     1851.03     18.01 o 
   3   1   3     2626.75     2441.31     26.71 o 
   4   1   3      914.57     1050.28     16.84 o 
   5   1   3      467.99      419.89     10.93 o 
   6   1   3      132.14      148.71      5.99 o 
   7   1   3        0.00        2.72      7.99 o 
   8   1   3      136.93      141.40      8.70 o 
   9   1   3       19.41       24.12      5.15 o 
  10   1   3      104.73      102.26     14.25 o 
   0   2   3     1961.29     1847.79     21.89 o 
   1   2   3      670.84      682.24      7.25 o 
   2   2   3     1328.33     1167.49     16.22 o 
   3   2   3     4268.91     4286.51     47.48 o 
   4   2   3      104.89       79.46      4.80 o 
   5   2   3       73.12       60.14      3.95 o 
   6   2   3     1074.40     1150.59     23.99 o 
   7   2   3      512.83      518.62     16.39 o 
   8   2   3      110.51      117.25      6.70 o 
   9   2   3      156.24      143.38     11.73 o 
  10   2   3        4.60        2.65      4.18 o 
   1   3   3      290.92      279.62      2.66 o 
   2   3   3     1828.59     1832.76     18.82 o 
   3   3   3     2552.04     2378.55     28.71 o 
   4   3   3     1669.03     1908.45     33.54 o 
   5   3   3     3287.62     3037.94     73.85 o 
   6   3   3       59.90       58.60      6.69 o 
   7   3   3      347.89      369.97     12.78 o 
   8   3   3      187.60      197.93      7.77 o 
   9   3   3       38.34       31.41      6.18 o 
  10   3   3       16.34       14.46      5.54 o 
   0   4   3      283.53      301.26      5.01 o 
   1   4   3     3392.06     3106.78     24.69 o 
   2   4   3     3228.51     3097.44     34.40 o 
   3   4   3       27.80       23.34      5.31 o 
   4   4   3      101.00       88.87      6.19 o 
   5   4   3      118.97      121.15     11.32 o 
   6   4   3        9.52        4.01      4.37 o 
   7   4   3       23.67       21.22      4.36 o 
   8   4   3       30.56       12.05      8.58 o 
   9   4   3       44.74       47.40      4.97 o 
  10   4   3       12.34       14.19      4.78 o 
   1   5   3     2428.38     2444.44     22.11 o 
   2   5   3      886.34      927.53     11.21 o 
   3   5   3        4.94        2.79      1.89 o 
   4   5   3      534.53      578.45     14.70 o 
   5   5   3        1.82        7.36      6.40 o 
   6   5   3       14.08       10.26      3.92 o 
   7   5   3        3.54        3.54      7.01 o 
   8   5   3      164.57      146.95     10.13 o 
   9   5   3      120.61      153.22     11.39 o 
  10   5   3        0.10        1.85      3.50 o 
   0   6   3     1139.38     1289.85     17.40 o 
   1   6   3      129.53      116.95      1.47 o 
   2   6   3     2039.17     2135.50     28.07 o 
   3   6   3       19.42       11.44      4.16 o 
   4   6   3       47.25       50.66      4.32 o 
   5   6   3      541.11      559.74     16.01 o 
   6   6   3      123.53      139.56     11.27 o 
   7   6   3      700.92      743.25     27.24 o 
   8   6   3        0.00       -5.24      5.24 o 
   9   6   3      144.40      169.71     15.98 o 
  10   6   3       44.20       22.50      8.18 o 
   1   7   3       22.47       32.37      1.78 o 
   2   7   3        0.35        1.54      1.57 o 
   3   7   3        5.75        8.37      1.63 o 
   4   7   3       11.17        5.89      4.07 o 
   5   7   3      475.93      516.65     17.18 o 
   6   7   3      205.00      201.89      9.33 o 
   7   7   3        8.14        4.37      3.77 o 
   8   7   3       14.23       17.07      4.55 o 
   9   7   3        2.50       15.19      4.31 o 
  10   7   3      180.46      211.36     21.86 o 
   0   8   3     2360.97     2488.89     42.01 o 
   1   8   3      566.21      565.80     10.20 o 
   2   8   3        0.18        2.34      2.42 o 
   3   8   3       79.28       91.97      6.54 o 
   4   8   3       37.02       34.91      4.11 o 
   5   8   3       37.77       34.46      6.34 o 
   6   8   3       64.76       84.09      8.85 o 
   7   8   3       46.40       37.71      9.11 o 
   8   8   3       64.30       65.41      6.26 o 
   9   8   3      130.25      126.82     14.66 o 
   1   9   3      868.10      893.16     15.83 o 
   2   9   3       11.45       13.30      1.49 o 
   3   9   3      167.88      173.63      4.92 o 
   4   9   3      106.10      102.06      4.12 o 
   5   9   3     1026.98      978.64     22.00 o 
   6   9   3      674.94      632.47     17.69 o 
   7   9   3       68.62       56.28      7.35 o 
   8   9   3      196.54      199.03     17.79 o 
   9   9   3       78.57       77.86     10.82 o 
   0  10   3       12.03        9.36      1.09 o 
   1  10   3       65.28       74.64      5.24 o 
   2  10   3      646.62      647.18     11.33 o 
   3  10   3       25.22       14.38      2.36 o 
   4  10   3       51.08       50.02      5.79 o 
   5  10   3        2.21        1.64      3.51 o 
   6  10   3      148.77      162.46      9.75 o 
   7  10   3       43.45       39.30      4.26 o 
   8  10   3        0.49        1.20      4.73 o 
   9  10   3       16.02       12.27      6.16 o 
   1  11   3      629.67      638.76     11.48 o 
   2  11   3      659.32      636.37     12.08 o 
   3  11   3      415.14      410.95     10.21 o 
   4  11   3        0.05       -1.97      3.78 o 
   5  11   3      131.67       83.26      6.94 o 
   6  11   3      412.99      422.84     21.70 o 
   7  11   3      359.05      453.70     21.05 o 
   8  11   3       12.48       12.68      5.42 o 
   0  12   3     3661.90     3785.06    107.48 o 
   1  12   3      948.12      936.78     15.28 o 
   2  12   3       26.64       17.38      2.65 o 
   3  12   3     1842.45     1846.54     49.34 o 
   4  12   3       19.24       13.97      5.59 o 
   5  12   3      175.72      162.73      8.11 o 
   6  12   3      257.87      327.17     19.92 o 
   7  12   3      351.79      426.70     19.49 o 
   8  12   3      136.26      126.12     12.58 o 
   1  13   3     1452.46     1457.90     39.21 o 
   2  13   3      529.06      504.75     13.63 o 
   3  13   3       90.76       72.96      7.18 o 
   4  13   3        0.45        1.89      2.64 o 
   5  13   3        6.18        5.46      2.93 o 
   6  13   3       38.66       32.01      4.53 o 
   7  13   3        0.02        3.92      2.63 o 
   0  14   3       25.72       18.91     10.72 o 
   1  14   3        0.00        0.37      2.30 o 
   2  14   3       41.95       50.09     10.59 o 
   3  14   3       42.80       55.07      5.13 o 
   4  14   3       31.17       26.68      3.98 o 
   5  14   3       82.92       80.44      9.21 o 
   6  14   3      158.50      190.76     11.15 o 
   7  14   3       10.80        8.52      3.14 o 
   1  15   3       86.95       80.46      6.01 o 
   2  15   3       55.85       50.75      4.78 o 
   3  15   3        0.85        1.78      2.88 o 
   4  15   3       39.61       44.37      6.17 o 
   5  15   3        8.37        6.81      2.98 o 
   6  15   3       23.89       25.21      9.38 o 
   0  16   3        1.81        1.07      1.62 o 
   1  16   3       34.90       42.48      3.53 o 
   2  16   3       25.66       17.42      5.43 o 
   3  16   3       28.91       21.66      5.03 o 
   4  16   3       43.63       60.14      9.50 o 
   5  16   3      250.36      337.25     29.83 o 
   1  17   3      159.23      192.51      9.33 o 
   2  17   3        2.34        6.86      2.42 o 
   3  17   3      100.32      108.98     13.74 o 
   4  17   3      141.28      184.74     16.52 o 
   0  18   3        4.15       10.13      4.73 o 
   1  18   3      257.46      333.80     22.34 o 
   2  18   3        8.80       11.96      4.41 o 
   3  18   3      205.41      265.48     27.48 o 
   0   0   4     5981.81     6056.71    151.76 o 
   2   0   4     1735.28     1547.93     23.58 o 
   3   0   4       16.85       14.62      1.80 o 
   4   0   4      434.13      253.81     10.32 o 
   5   0   4      983.04      965.93     32.46 o 
   6   0   4      866.00      822.73     29.02 o 
   7   0   4        2.55       -3.53      3.75 o 
   8   0   4      529.60      524.45     21.37 o 
   9   0   4       97.44      103.84     10.72 o 
  10   0   4        6.29        5.86      8.66 o 
   1   1   4    13373.94    12875.38    161.09 o 
   2   1   4     5933.27     5861.52     57.79 o 
   3   1   4     1378.66     1344.10     16.11 o 
   4   1   4       41.87       41.42      3.11 o 
   5   1   4      426.17      345.53      9.73 o 
   6   1   4      799.74      764.10     17.64 o 
   7   1   4        1.64        2.75      3.38 o 
   8   1   4        0.08        0.79      5.51 o 
   9   1   4      291.01      309.90     19.71 o 
  10   1   4      145.31      134.85     18.91 o 
   0   2   4     4850.70     4563.70     68.10 o 
   1   2   4    14857.36    14816.63    186.00 o 
   2   2   4       13.72        1.95      2.79 o 
   3   2   4       52.63       40.34      6.46 o 
   4   2   4     1520.90     1594.25     29.33 o 
   5   2   4       30.68       32.29      3.65 o 
   6   2   4      750.77      786.79     19.51 o 
   7   2   4       44.01       23.56      8.26 o 
   8   2   4       46.05       36.17      9.27 o 
   9   2   4       64.36       68.04      6.95 o 
  10   2   4        0.59        5.98      3.57 o 
   1   3   4     1222.03     1226.48     11.06 o 
   2   3   4      424.02      366.78      5.20 o 
   3   3   4      939.72      929.65     13.34 o 
   4   3   4     1114.59     1182.99     23.30 o 
   5   3   4      806.51      920.60     19.67 o 
   6   3   4       95.56      107.38      6.10 o 
   7   3   4     1005.54      979.63     23.60 o 
   8   3   4        0.46        1.98      8.69 o 
   9   3   4       91.54       79.20      7.34 o 
  10   3   4        0.06        4.52      3.58 o 
   0   4   4     3862.15     3487.93     41.20 o 
   1   4   4       51.12       45.09      1.37 o 
   2   4   4     2435.76     2327.49     29.74 o 
   3   4   4      231.42      218.12      9.80 o 
   4   4   4      214.10      213.25     11.49 o 
   5   4   4      126.18      152.81     12.65 o 
   6   4   4     1399.60     1472.62     38.88 o 
   7   4   4      153.11      163.88      6.62 o 
   8   4   4      337.41      393.66     18.92 o 
   9   4   4       50.68       43.15      5.01 o 
  10   4   4       22.33       21.31      7.24 o 
   1   5   4      377.60      372.39      3.79 o 
   2   5   4     4240.71     4345.69     59.36 o 
   3   5   4       43.62       31.75      2.54 o 
   4   5   4      384.70      386.16     12.72 o 
   5   5   4       81.77       82.75     10.52 o 
   6   5   4        0.11       -5.58      9.14 o 
   7   5   4      154.95      117.55     13.65 o 
   8   5   4       10.04        7.80      3.62 o 
   9   5   4        6.68        5.28      6.47 o 
  10   5   4       45.74       35.85     11.13 o 
   0   6   4     2410.54     2546.86     31.81 o 
   1   6   4     1634.21     1752.49     19.85 o 
   2   6   4     3710.65     3915.20     53.01 o 
   3   6   4      185.85      212.86      6.16 o 
   4   6   4     2425.02     2620.94     56.11 o 
   5   6   4        6.29        4.89      2.94 o 
   6   6   4      687.20      719.52     19.88 o 
   7   6   4        2.11       13.47      3.03 o 
   8   6   4      161.64      134.22     13.47 o 
   9   6   4        3.75        2.13      3.16 o 
  10   6   4       22.91       19.49      4.88 o 
   1   7   4      750.93      721.29      9.40 o 
   2   7   4      284.09      240.91      5.10 o 
   3   7   4      676.73      710.85     16.69 o 
   4   7   4       16.97       19.59      4.59 o 
   5   7   4      244.44      226.62      8.97 o 
   6   7   4     1322.18     1289.22     40.57 o 
   7   7   4      132.10      114.15      7.74 o 
   8   7   4      111.66      124.75     10.96 o 
   9   7   4       23.92       25.38      7.67 o 
  10   7   4        1.76        2.78      3.30 o 
   0   8   4     2314.64     2417.12     54.91 o 
   1   8   4        0.33        1.48      1.05 o 
   2   8   4     1524.96     1612.27     28.70 o 
   3   8   4     1254.92     1284.05     23.39 o 
   4   8   4      131.95      113.14      7.90 o 
   5   8   4      103.70       97.62     13.57 o 
   6   8   4       32.23       27.24      5.88 o 
   7   8   4       61.91       42.15     10.56 o 
   8   8   4       42.78       38.89      5.04 o 
   9   8   4        4.63        5.09      5.57 o 
   1   9   4      119.53       99.05      5.56 o 
   2   9   4      792.49      767.81     12.28 o 
   3   9   4        9.28        1.64      3.18 o 
   4   9   4       13.01       17.57      2.99 o 
   5   9   4        5.46        0.39      4.92 o 
   6   9   4        4.00       -1.24      6.57 o 
   7   9   4        3.60       -1.30      2.93 o 
   8   9   4        2.59       10.76      4.08 o 
   9   9   4       56.97       62.14     10.85 o 
   0  10   4      698.01      637.37     13.99 o 
   1  10   4      101.17       95.23      6.31 o 
   2  10   4      129.65      121.39      3.82 o 
   3  10   4     1071.45     1074.56     20.87 o 
   4  10   4      172.62      164.87      6.36 o 
   5  10   4        4.29        1.37      2.45 o 
   6  10   4       88.38       83.54      7.48 o 
   7  10   4      194.60      174.61     14.73 o 
   8  10   4      597.32      687.31     38.12 o 
   9  10   4        6.14        4.37      4.65 o 
   1  11   4      163.53      167.75      3.90 o 
   2  11   4      713.03      713.12     12.15 o 
   3  11   4      397.71      407.41      9.04 o 
   4  11   4       23.99        7.05      4.91 o 
   5  11   4      364.70      337.74     10.55 o 
   6  11   4      116.24      107.34      7.62 o 
   7  11   4      263.25      294.47     24.70 o 
   8  11   4      170.13      211.19     22.31 o 
   0  12   4     1931.04     1988.78     46.45 o 
   1  12   4     1077.11     1117.07     19.72 o 
   2  12   4      639.09      674.67     12.68 o 
   3  12   4      313.93      289.22      9.04 o 
   4  12   4       66.25       49.91     10.90 o 
   5  12   4        0.06        5.43      2.11 o 
   6  12   4       99.49       97.52      8.64 o 
   7  12   4        1.23        3.06      4.57 o 
   8  12   4       38.91       38.65      7.98 o 
   1  13   4      563.04      550.22     14.21 o 
   2  13   4       62.66       51.16      5.01 o 
   3  13   4       31.73       26.23      6.55 o 
   4  13   4        1.07        5.16      2.08 o 
   5  13   4       15.21       14.74      3.49 o 
   6  13   4        8.89        2.06      2.56 o 
   7  13   4       14.57        6.40      4.12 o 
   0  14   4     3231.88     3445.62    168.22 o 
   1  14   4      811.26      836.14     28.50 o 
   2  14   4      290.58      320.85     11.20 o 
   3  14   4        7.68        7.00      2.01 o 
   4  14   4       15.53       18.49      4.30 o 
   5  14   4       34.62       27.01      3.11 o 
   6  14   4      168.95      219.37     19.22 o 
   7  14   4        9.67        7.52      2.64 o 
   1  15   4        5.36        2.25      2.43 o 
   2  15   4       93.98       88.76      7.73 o 
   3  15   4        1.19        0.49      2.05 o 
   4  15   4       67.09       58.18      7.80 o 
   5  15   4       83.63       85.22     13.66 o 
   6  15   4       11.32        4.44      3.95 o 
   0  16   4      178.35      177.40     11.27 o 
   1  16   4        5.19       -0.85      3.18 o 
   2  16   4       27.04       27.55      3.74 o 
   3  16   4        7.34        3.82      2.55 o 
   4  16   4      118.20      164.40     18.12 o 
   5  16   4        4.21       -0.45      4.26 o 
   1  17   4      119.17      141.09      7.28 o 
   2  17   4      137.46      158.12     15.78 o 
   3  17   4        3.88        4.39      2.62 o 
   4  17   4       15.03        9.81      3.88 o 
   0  18   4        5.29       10.58      5.38 o 
   1  18   4      211.99      268.87     19.47 o 
   2  18   4        2.23        5.60      2.65 o 
   1   1   5     4716.47     4581.05     54.22 o 
   2   1   5      288.03      265.24      5.00 o 
   3   1   5        0.34        6.15      4.80 o 
   4   1   5      476.10      537.39     12.76 o 
   5   1   5      560.33      582.33     13.26 o 
   6   1   5      359.87      378.21      9.91 o 
   7   1   5        6.84        5.64      4.39 o 
   8   1   5      643.59      729.53     26.72 o 
   9   1   5      894.42     1024.34     46.37 o 
  10   1   5      114.29      150.95     18.61 o 
   0   2   5    13841.98    13923.98    254.89 o 
   1   2   5      587.54      584.54      7.26 o 
   2   2   5      725.21      726.65     11.05 o 
   3   2   5      206.49      167.77      8.63 o 
   4   2   5      103.66      110.74      9.41 o 
   5   2   5      525.94      522.68     14.20 o 
   6   2   5      918.60      943.13     23.00 o 
   7   2   5      189.30      189.71      8.17 o 
   8   2   5      901.49     1035.90     42.15 o 
   9   2   5      209.58      242.23     15.84 o 
  10   2   5       78.77       75.98     12.14 o 
   1   3   5     2188.86     2138.22     22.38 o 
   2   3   5       38.00       35.76      3.81 o 
   3   3   5     6234.48     6673.78    119.36 o 
   4   3   5      885.34      891.55     23.88 o 
   5   3   5     2950.28     3149.61     68.96 o 
   6   3   5      598.71      576.49     17.62 o 
   7   3   5      351.95      350.01     10.06 o 
   8   3   5       16.66        8.96      5.59 o 
   9   3   5       86.36       86.56      8.88 o 
  10   3   5        1.19        3.89      7.04 o 
   0   4   5     3455.90     3221.44     45.58 o 
   1   4   5     2652.73     2632.98     26.46 o 
   2   4   5       18.77       23.06      3.99 o 
   3   4   5     1756.64     1751.26     27.01 o 
   4   4   5     1110.29     1359.54     33.35 o 
   5   4   5      369.51      435.97     18.29 o 
   6   4   5       29.62       34.91      6.21 o 
   7   4   5       70.04       38.39      5.98 o 
   8   4   5      272.64      285.34     16.82 o 
   9   4   5      103.67       99.49     11.56 o 
  10   4   5       10.75        8.80      5.89 o 
   1   5   5     1898.61     1966.92     19.35 o 
   2   5   5        0.28        1.00      3.64 o 
   3   5   5       47.11       57.29      3.83 o 
   4   5   5      351.29      406.37     11.96 o 
   5   5   5       71.74       79.79     10.16 o 
   6   5   5      309.10      265.33     14.64 o 
   7   5   5       94.62       68.50     13.51 o 
   8   5   5        7.49        5.87      4.36 o 
   9   5   5       60.72       65.78      7.68 o 
  10   5   5       46.86       45.62      9.00 o 
   0   6   5     1026.70     1055.25     19.42 o 
   1   6   5       43.36       23.83      1.34 o 
   2   6   5     1089.53     1070.18     16.87 o 
   3   6   5       21.72       16.43      3.06 o 
   4   6   5     1340.76     1283.02     28.04 o 
   5   6   5       92.10       83.18      7.75 o 
   6   6   5        4.78        7.98      7.84 o 
   7   6   5      817.58      816.83     24.78 o 
   8   6   5      204.11      214.80     16.36 o 
   9   6   5       24.61       36.08      6.87 o 
  10   6   5       11.05        5.75      3.94 o 
   1   7   5     2419.67     2324.27     36.27 o 
   2   7   5      120.43      103.25      3.59 o 
   3   7   5      464.34      444.25     10.43 o 
   4   7   5      162.90      174.92      8.18 o 
   5   7   5       80.84       77.64     10.05 o 
   6   7   5        5.23        4.21      2.48 o 
   7   7   5      399.51      427.41     19.96 o 
   8   7   5       87.40       97.72      8.79 o 
   9   7   5       53.56       41.67     11.16 o 
   0   8   5      672.01      679.33     15.66 o 
   1   8   5      207.31      211.54      4.21 o 
   2   8   5     1230.91     1258.03     18.50 o 
   3   8   5      364.79      346.19      8.18 o 
   4   8   5      289.88      312.84     12.99 o 
   5   8   5      145.14      149.70      7.01 o 
   6   8   5      534.57      529.21     18.16 o 
   7   8   5      173.62      165.31     14.50 o 
   8   8   5      104.90       97.70      9.91 o 
   9   8   5       13.03       15.47      6.13 o 
   1   9   5       57.00       42.72      3.08 o 
   2   9   5      661.57      681.99     11.81 o 
   3   9   5     2139.29     2115.05     44.85 o 
   4   9   5     1049.96     1040.46     22.08 o 
   5   9   5     1238.50     1268.42     28.01 o 
   6   9   5       21.04        6.89      3.25 o 
   7   9   5      116.79      122.55     11.06 o 
   8   9   5       49.82       40.79      5.58 o 
   9   9   5       68.31       58.12     10.75 o 
   0  10   5        2.61       -0.35      1.88 o 
   1  10   5      181.41      184.47      3.61 o 
   2  10   5      181.76      145.47      3.87 o 
   3  10   5      329.81      374.44      8.98 o 
   4  10   5       37.67       49.42      6.46 o 
   5  10   5        0.65        1.17      3.28 o 
   6  10   5        0.04        0.72      4.74 o 
   7  10   5      146.99      152.31     11.12 o 
   8  10   5        5.83       11.31      4.73 o 
   9  10   5       57.06       56.53      9.33 o 
   1  11   5       54.66       60.20      5.82 o 
   2  11   5      786.14      798.20     14.71 o 
   3  11   5      252.89      226.02      6.99 o 
   4  11   5      214.08      188.98      8.26 o 
   5  11   5      237.06      240.89     12.65 o 
   6  11   5        7.13        4.72      2.51 o 
   7  11   5      342.28      401.36     30.90 o 
   8  11   5       20.80        6.58      4.62 o 
   0  12   5       58.97       49.70      9.39 o 
   1  12   5      378.12      381.99      7.10 o 
   2  12   5      583.09      595.26     11.54 o 
   3  12   5      368.81      355.31     12.33 o 
   4  12   5       12.51       16.15      4.00 o 
   5  12   5       85.41       79.48      7.64 o 
   6  12   5      167.39      171.25     10.77 o 
   7  12   5        8.92        4.85      3.33 o 
   8  12   5        2.38        0.05      3.99 o 
   1  13   5       25.36       27.15      2.82 o 
   2  13   5       17.41        9.82      5.36 o 
   3  13   5      160.10      142.74      8.04 o 
   4  13   5        0.80        1.02      4.43 o 
   5  13   5        3.11        7.98      2.93 o 
   6  13   5      130.08      116.74      9.42 o 
   7  13   5        0.43       -2.38      4.92 o 
   0  14   5      970.43     1118.10     53.88 o 
   1  14   5        6.59        6.35      1.89 o 
   2  14   5       31.80       29.08      6.77 o 
   3  14   5       30.38       26.92      5.21 o 
   4  14   5        0.03       -0.17      2.12 o 
   5  14   5       96.44       96.01      9.59 o 
   6  14   5       20.64       23.25      6.00 o 
   7  14   5      189.47      274.82     23.81 o 
   1  15   5        0.35        0.48      2.23 o 
   2  15   5        8.22        4.30      2.04 o 
   3  15   5       85.20       86.19      8.38 o 
   4  15   5      109.42      109.16     10.72 o 
   5  15   5        1.89       -2.53      4.29 o 
   6  15   5        1.82        2.36      2.51 o 
   0  16   5       28.31       25.46      4.44 o 
   1  16   5        8.12        6.76      2.03 o 
   2  16   5        2.23        3.26      2.22 o 
   3  16   5       10.95        9.60      3.78 o 
   4  16   5       18.48       13.06      5.92 o 
   5  16   5       39.96       23.21      6.57 o 
   1  17   5       92.61       87.94     10.72 o 
   2  17   5        2.22        5.85      2.77 o 
   3  17   5       44.92       46.95     11.85 o 
   4  17   5      241.58      313.51     32.85 o 
   0  18   5       14.43        8.66      4.97 o 
   1  18   5       54.33       38.43      8.94 o 
   2  18   5       28.81       23.62      6.30 o 
   0   0   6     7897.26     8110.82    367.84 o 
   1   0   6        6.25        6.35      3.60 o 
   2   0   6     1246.12     1191.34     66.58 o 
   3   0   6     3760.15     4102.45    121.53 o 
   4   0   6      490.63      513.86     23.38 o 
   5   0   6      680.52      716.87     22.80 o 
   6   0   6       28.89       23.97     10.00 o 
   7   0   6        9.48        5.44     10.99 o 
   8   0   6     1527.18     1673.07    155.81 o 
   9   0   6     1250.56     1335.15    107.13 o 
  10   0   6       50.62       43.72     14.22 o 
   1   1   6     2648.47     2471.86     48.82 o 
   2   1   6      734.18      756.92     13.66 o 
   3   1   6     4426.20     4690.61     90.23 o 
   4   1   6       24.53       20.94      3.62 o 
   5   1   6      758.57      831.31     20.33 o 
   6   1   6      913.50     1011.80     26.43 o 
   7   1   6      777.39      803.11     21.08 o 
   8   1   6        0.88        5.69      5.44 o 
   9   1   6      177.75      186.84     15.28 o 
  10   1   6       20.82       20.71      7.55 o 
   0   2   6      221.55      264.02      4.48 o 
   1   2   6     1150.15     1127.28     14.89 o 
   2   2   6       27.42       38.24      1.65 o 
   3   2   6       39.78       91.41      8.90 o 
   4   2   6      231.19      264.44      8.43 o 
   5   2   6      207.18      204.23      9.31 o 
   6   2   6      118.59      100.23      7.17 o 
   7   2   6        5.33        6.25     11.67 o 
   8   2   6        7.32       15.67      6.36 o 
   9   2   6       73.20       70.63      7.29 o 
  10   2   6       14.92       10.03      6.58 o 
   1   3   6      823.50      830.80      9.22 o 
   2   3   6      548.72      548.65     10.02 o 
   3   3   6      220.57      260.68      8.64 o 
   4   3   6      214.08      175.23      7.76 o 
   5   3   6       78.93       79.85      9.61 o 
   6   3   6     1365.47     1411.29     32.34 o 
   7   3   6      154.51      128.23     19.65 o 
   8   3   6      154.71      138.43     10.82 o 
   9   3   6       26.31       28.21      5.39 o 
  10   3   6        0.43        6.74     12.00 o 
   0   4   6      522.03      546.15      7.68 o 
   1   4   6      125.30      125.00      2.44 o 
   2   4   6      114.77      126.60      6.01 o 
   3   4   6        7.77        6.57      2.43 o 
   4   4   6       84.52       73.90      8.82 o 
   5   4   6     2691.16     2784.83    100.69 o 
   6   4   6      267.82      222.58      8.52 o 
   7   4   6      301.95      275.30     12.52 o 
   8   4   6       75.48       58.11     10.51 o 
   9   4   6        3.05       -3.13      5.96 o 
  10   4   6        0.37        6.23      6.72 o 
   1   5   6      126.17      126.75      4.34 o 
   2   5   6      319.36      317.90      5.87 o 
   3   5   6      616.42      578.80     13.14 o 
   4   5   6        4.88        6.70      7.50 o 
   5   5   6      309.10      305.54     13.12 o 
   6   5   6      846.41      847.17     25.03 o 
   7   5   6       18.57       27.51      9.02 o 
   8   5   6       56.07       51.57      6.24 o 
   9   5   6      212.72      240.06     14.29 o 
  10   5   6       94.34       84.28     11.97 o 
   0   6   6     5943.05     6252.98    111.68 o 
   1   6   6      221.12      250.65      6.76 o 
   2   6   6      148.93      139.80      3.90 o 
   3   6   6       28.66       19.74      4.05 o 
   4   6   6      796.81      812.27     19.79 o 
   5   6   6       54.94       65.39      9.17 o 
   6   6   6       39.09       16.26     11.82 o 
   7   6   6        1.44        0.61      8.88 o 
   8   6   6       39.44       37.34      5.03 o 
   9   6   6        8.10       11.73      3.35 o 
  10   6   6       73.86       62.34     21.58 o 
   1   7   6       58.29       67.65      2.46 o 
   2   7   6      413.22      397.83      8.37 o 
   3   7   6        0.77        7.35      6.66 o 
   4   7   6      448.60      414.77     13.51 o 
   5   7   6      130.72      148.52     14.52 o 
   6   7   6      830.70      883.66     29.02 o 
   7   7   6       83.05       84.60      7.41 o 
   8   7   6      169.51      188.48     14.89 o 
   9   7   6       70.04       76.59     11.25 o 
   0   8   6     1126.81     1082.58     23.69 o 
   1   8   6       56.03       52.47      3.97 o 
   2   8   6      735.76      784.00     13.50 o 
   3   8   6        0.47        7.32      3.26 o 
   4   8   6      352.47      365.24     10.24 o 
   5   8   6       38.00       35.67      6.47 o 
   6   8   6       26.84       17.40      5.59 o 
   7   8   6      141.14      126.26      9.55 o 
   8   8   6       45.78       63.34      8.95 o 
   9   8   6       29.18       25.43      7.95 o 
   1   9   6      282.82      282.12      6.14 o 
   2   9   6      425.50      425.43      7.81 o 
   3   9   6      545.09      543.39     13.24 o 
   4   9   6      120.78      135.64      5.05 o 
   5   9   6      991.67     1099.86     33.77 o 
   6   9   6        3.89       -0.11      2.88 o 
   7   9   6      145.87      175.69     10.99 o 
   8   9   6       61.28       61.73      7.03 o 
   9   9   6       25.28       23.21      5.61 o 
   0  10   6       17.32       11.89      3.14 o 
   1  10   6       10.31       12.19      1.58 o 
   2  10   6      178.48      181.76      6.07 o 
   3  10   6        3.07        3.01      2.45 o 
   4  10   6      476.95      438.17     14.24 o 
   5  10   6        9.85        5.63      2.54 o 
   6  10   6       68.69       68.21      7.57 o 
   7  10   6      110.25      112.41      8.83 o 
   8  10   6       58.36       56.67     11.52 o 
   1  11   6       97.57       78.85      7.84 o 
   2  11   6      107.33       89.63      4.96 o 
   3  11   6     1208.34     1206.44     34.39 o 
   4  11   6       15.65       15.78      6.94 o 
   5  11   6      186.86      182.46      9.26 o 
   6  11   6      202.39      227.64     15.55 o 
   7  11   6      262.59      332.10     17.21 o 
   8  11   6       96.56       86.39     13.53 o 
   0  12   6      119.08      118.72      5.41 o 
   1  12   6      795.54      792.90     19.58 o 
   2  12   6      163.77      132.08     14.60 o 
   3  12   6       54.31       52.30     11.09 o 
   4  12   6        7.24        1.15      4.09 o 
   5  12   6       19.68       23.29      4.48 o 
   6  12   6       70.85       70.42      6.99 o 
   7  12   6      263.99      247.59     22.79 o 
   1  13   6       48.76       27.03      5.60 o 
   2  13   6      127.78      105.84      5.76 o 
   3  13   6      103.68      106.90      7.11 o 
   4  13   6       14.78       10.86      3.25 o 
   5  13   6        4.67       -1.08      2.37 o 
   6  13   6        5.55        6.95      3.62 o 
   7  13   6        6.43        2.93      2.16 o 
   0  14   6      944.62     1061.92     97.60 o 
   1  14   6      631.43      643.92     30.56 o 
   2  14   6      268.38      255.69     13.80 o 
   3  14   6        1.89       -1.03      1.54 o 
   4  14   6       10.68        6.66      2.50 o 
   5  14   6        0.08        0.42      2.66 o 
   6  14   6       48.45       53.28      9.21 o 
   1  15   6       69.84       59.62      5.43 o 
   2  15   6       31.40       37.35      4.92 o 
   3  15   6      275.39      338.77     27.24 o 
   4  15   6       33.79       20.35      5.98 o 
   5  15   6      319.73      419.48     33.19 o 
   6  15   6      478.82      634.38     92.38 o 
   0  16   6       14.98        9.89      4.39 o 
   1  16   6       16.88       14.20      3.38 o 
   2  16   6       19.42       23.04      6.99 o 
   3  16   6        0.00       -0.62      2.54 o 
   4  16   6       13.12       10.92      3.78 o 
   5  16   6        7.96       14.88      5.27 o 
   1  17   6        2.19        3.94      2.31 o 
   2  17   6      439.09      554.43     43.75 o 
   3  17   6        0.50       -0.92      1.73 o 
   0  18   6       20.65       18.15      6.05 o 
   1  18   6       21.25       13.44      2.96 o 
   1   1   7      385.87      318.27     20.54 o 
   2   1   7     7232.51     7425.60    185.99 o 
   3   1   7     1499.98     1713.94     55.52 o 
   4   1   7       55.24       61.99      9.74 o 
   5   1   7        0.07       -0.81      6.35 o 
   6   1   7        0.27        3.88      2.88 o 
   7   1   7       31.88       42.13      5.56 o 
   8   1   7       70.48       58.26      7.84 o 
   9   1   7        8.26        5.36     11.92 o 
  10   1   7        0.51       19.33      9.51 o 
   0   2   7     1221.99     1284.42     21.86 o 
   1   2   7     1565.85     1609.42     27.40 o 
   2   2   7     1282.35     1404.62     29.85 o 
   3   2   7      611.95      636.17     19.65 o 
   4   2   7      489.81      492.92     13.04 o 
   5   2   7      510.18      528.52     16.09 o 
   6   2   7      826.08      853.60     20.88 o 
   7   2   7      647.22      722.15     25.78 o 
   8   2   7      118.48      110.90     12.59 o 
   9   2   7       15.02        8.26      7.06 o 
  10   2   7       28.51       27.84      9.60 o 
   1   3   7     1067.71     1070.37     17.22 o 
   2   3   7      652.60      642.44     12.73 o 
   3   3   7      260.88      303.01      8.30 o 
   4   3   7      178.78      211.97     13.49 o 
   5   3   7       19.72       21.54      9.80 o 
   6   3   7      261.71      263.46      8.41 o 
   7   3   7      177.10      159.22     13.37 o 
   8   3   7        5.03        2.86      5.28 o 
   9   3   7      331.25      396.59     31.03 o 
  10   3   7       30.59       10.08     19.64 o 
   0   4   7       10.47        6.38      1.23 o 
   1   4   7     2450.03     2489.76     36.56 o 
   2   4   7     1359.22     1333.92     23.10 o 
   3   4   7      961.42      978.50     22.47 o 
   4   4   7      195.43      222.98      7.32 o 
   5   4   7       65.74       71.33      8.16 o 
   6   4   7      325.56      345.24     10.76 o 
   7   4   7        2.71       -5.37      7.33 o 
   8   4   7       12.76       10.69      6.28 o 
   9   4   7       18.08       10.33      4.17 o 
  10   4   7       47.05       25.73      9.36 o 
   1   5   7      264.44      302.13      5.10 o 
   2   5   7      587.56      591.63     13.65 o 
   3   5   7       78.28       78.49      7.52 o 
   4   5   7      184.79      170.09      4.78 o 
   5   5   7      251.74      274.16     14.24 o 
   6   5   7      524.53      600.35     19.24 o 
   7   5   7       16.63       15.96      5.43 o 
   8   5   7        0.68       -7.40      9.32 o 
   9   5   7       37.15       27.19      8.42 o 
   0   6   7      916.15      942.50     23.01 o 
   1   6   7     1036.91     1102.20     21.90 o 
   2   6   7      353.17      358.63      7.26 o 
   3   6   7       11.36       17.14      5.67 o 
   4   6   7      744.62      800.31     23.23 o 
   5   6   7      121.55      117.72     13.09 o 
   6   6   7        5.34        7.37      6.44 o 
   7   6   7      100.31       95.09     10.74 o 
   8   6   7       23.66       27.30      7.40 o 
   9   6   7        3.94        7.89      9.73 o 
   1   7   7      218.19      263.18      5.16 o 
   2   7   7        5.19        3.63      2.31 o 
   3   7   7      396.63      346.74      9.29 o 
   4   7   7      698.50      720.85     19.82 o 
   5   7   7     1299.12     1280.20     29.00 o 
   6   7   7       13.83        5.61      7.41 o 
   7   7   7        3.54        2.35      3.30 o 
   8   7   7       14.46       17.39      4.32 o 
   9   7   7       50.83       55.39      7.85 o 
   0   8   7     1697.08     1754.31     37.68 o 
   1   8   7      156.93      166.68      3.70 o 
   2   8   7        5.06        4.93      1.98 o 
   3   8   7       17.05       11.25      4.66 o 
   4   8   7       75.34       54.70      7.92 o 
   5   8   7      530.05      566.80     19.85 o 
   6   8   7       14.52        8.87      3.68 o 
   7   8   7       10.09        7.99      3.61 o 
   8   8   7        5.85        5.66      3.23 o 
   9   8   7      137.46      122.75     15.29 o 
   1   9   7      617.56      604.50     11.84 o 
   2   9   7       17.56       13.85      1.97 o 
   3   9   7     1319.59     1268.60     27.56 o 
   4   9   7     1692.04     1737.00     35.08 o 
   5   9   7       45.49       37.61      9.21 o 
   6   9   7       81.93       79.80      8.31 o 
   7   9   7      115.70       98.34      7.88 o 
   8   9   7        1.06       -1.12      3.97 o 
   0  10   7       77.56       70.18      8.87 o 
   1  10   7      314.43      305.73     10.58 o 
   2  10   7       19.25       19.20      2.62 o 
   3  10   7     1011.96     1070.18     21.90 o 
   4  10   7      963.18      963.56     28.02 o 
   5  10   7       27.39       22.02      6.57 o 
   6  10   7      140.92      153.58     12.91 o 
   7  10   7        4.95       -1.88      4.22 o 
   8  10   7        0.24        0.74      3.32 o 
   1  11   7      112.62       88.31      4.10 o 
   2  11   7       82.48       89.88      4.86 o 
   3  11   7     1075.25     1095.30     31.86 o 
   4  11   7      576.85      560.18     21.42 o 
   5  11   7      137.58      150.22     10.54 o 
   6  11   7        2.49        3.91      2.50 o 
   7  11   7       58.75       43.50     11.92 o 
   8  11   7       11.76       12.19      4.63 o 
   0  12   7     1507.16     1544.50     55.26 o 
   1  12   7       97.72      115.05      9.39 o 
   2  12   7      739.41      730.28     16.75 o 
   3  12   7        2.05       -0.60      4.21 o 
   4  12   7       20.29       15.31      4.10 o 
   5  12   7       45.84       34.01      5.29 o 
   6  12   7       48.30       41.94      4.81 o 
   7  12   7        1.14        1.52      4.28 o 
   1  13   7      544.46      611.72     20.56 o 
   2  13   7        1.20        2.82      2.46 o 
   3  13   7        1.13        2.13      1.74 o 
   4  13   7        3.18        1.88      4.16 o 
   5  13   7       50.35       50.79      5.61 o 
   6  13   7        2.62        4.63      2.76 o 
   7  13   7      158.22      164.56     16.98 o 
   0  14   7      135.43      137.98     16.31 o 
   1  14   7       22.67       19.52      4.02 o 
   2  14   7       49.14       48.23      4.83 o 
   3  14   7        0.67        3.77      2.82 o 
   4  14   7        5.32        3.82      2.87 o 
   5  14   7        5.11        6.55      2.53 o 
   6  14   7        8.54        6.75      2.80 o 
   1  15   7        3.79        3.81      1.62 o 
   2  15   7        7.89        6.78      2.69 o 
   3  15   7        0.00       -2.69      3.46 o 
   4  15   7        3.63        4.21      2.42 o 
   5  15   7       41.09       39.64     10.86 o 
   0  16   7        0.37        1.07      4.81 o 
   1  16   7        6.60        0.27      1.98 o 
   2  16   7      293.17      355.10     33.29 o 
   3  16   7        5.11       -2.18      2.18 o 
   4  16   7       12.34        5.06      3.15 o 
   1  17   7       71.83       83.70     11.42 o 
   2  17   7        0.26       -0.83      4.65 o 
   3  17   7      361.53      477.04     44.48 o 
   0   0   8      822.04      723.33     26.40 o 
   1   0   8      233.80      283.13     13.32 o 
   2   0   8     6530.18     6229.71    543.05 o 
   3   0   8     1228.04     1502.77     61.10 o 
   4   0   8      516.12      493.17     25.79 o 
   5   0   8        0.85       -3.81      6.52 o 
   6   0   8      590.85      590.85     24.99 o 
   7   0   8      445.00      513.16     25.48 o 
   8   0   8      240.40      299.90     53.55 o 
   9   0   8        2.84       -3.55     33.16 o 
  10   0   8      240.45      183.96     49.25 o 
   1   1   8      585.05      636.33     16.96 o 
   2   1   8      501.32      495.69     19.06 o 
   3   1   8        6.67        8.70      5.35 o 
   4   1   8        7.30       14.09     12.04 o 
   5   1   8       83.65       88.37      9.88 o 
   6   1   8      146.10      117.01     10.59 o 
   7   1   8      132.77      117.22      8.16 o 
   8   1   8       53.46       51.87      8.55 o 
   9   1   8       17.99       20.03     12.42 o 
  10   1   8       51.52       48.98     14.44 o 
   0   2   8      907.96      762.03     19.59 o 
   1   2   8      516.18      544.62     16.26 o 
   2   2   8     3428.23     3658.12     95.81 o 
   3   2   8      391.35      431.61     12.60 o 
   4   2   8      799.43      856.62     21.84 o 
   5   2   8      255.15      268.80     20.47 o 
   6   2   8      276.84      280.33      9.17 o 
   7   2   8       67.60       67.77      5.66 o 
   8   2   8       25.83       21.75      6.47 o 
   9   2   8       48.16       46.75     11.93 o 
  10   2   8      166.38      149.91     25.56 o 
   1   3   8      635.29      588.63     10.76 o 
   2   3   8     3970.49     3924.22    127.40 o 
   3   3   8      191.91      203.64      6.93 o 
   4   3   8        9.20       15.13      5.12 o 
   5   3   8        4.54        7.89      3.99 o 
   6   3   8        0.98       -0.44      6.77 o 
   7   3   8       14.38       11.46     10.97 o 
   8   3   8       32.15       27.10      7.52 o 
   9   3   8        1.43        4.25      2.65 o 
  10   3   8       61.83       51.17      9.58 o 
   0   4   8       22.39       21.03      4.85 o 
   1   4   8      463.16      509.81     11.66 o 
   2   4   8       86.15       98.16      4.08 o 
   3   4   8        0.25       -2.90      4.20 o 
   4   4   8       73.13       63.49      6.89 o 
   5   4   8       99.15       95.76     14.32 o 
   6   4   8      695.30      775.44     29.49 o 
   7   4   8      139.78      157.08      9.62 o 
   8   4   8      226.18      217.31     14.40 o 
   9   4   8        0.04        0.73      7.50 o 
   1   5   8      563.90      556.65     12.47 o 
   2   5   8       32.12       48.41      4.15 o 
   3   5   8      382.27      408.40     10.27 o 
   4   5   8       28.24       25.78      3.49 o 
   5   5   8      120.25      141.26      8.06 o 
   6   5   8      246.92      233.24     12.48 o 
   7   5   8      667.10      691.29     31.06 o 
   8   5   8       13.99       11.89      5.40 o 
   9   5   8       93.42       73.50      9.63 o 
   0   6   8     6184.21     6324.09    327.51 o 
   1   6   8       10.12        7.86      2.57 o 
   2   6   8      575.10      564.20     10.82 o 
   3   6   8       17.41       14.84      5.16 o 
   4   6   8       50.36       51.25      7.57 o 
   5   6   8      131.23      127.67      8.03 o 
   6   6   8       23.55       27.61      7.55 o 
   7   6   8        0.73       12.38      6.19 o 
   8   6   8       87.21       83.50     11.07 o 
   9   6   8        2.10        1.69      5.19 o 
   1   7   8     1667.38     1731.30     31.11 o 
   2   7   8      945.35     1032.30     21.84 o 
   3   7   8        8.70        4.33      2.35 o 
   4   7   8      121.96      127.42      8.31 o 
   5   7   8      330.04      321.09     12.23 o 
   6   7   8      200.03      235.14     10.91 o 
   7   7   8       86.28       82.33      7.12 o 
   8   7   8      217.34      198.75     10.74 o 
   9   7   8       68.06       72.51     11.27 o 
   0   8   8      312.76      307.97      9.42 o 
   1   8   8      483.24      503.47     10.29 o 
   2   8   8        0.07        0.48      2.55 o 
   3   8   8        3.26        8.48      6.82 o 
   4   8   8     1340.29     1432.38     31.66 o 
   5   8   8        0.04        1.77      4.19 o 
   6   8   8      192.32      191.50     11.84 o 
   7   8   8        3.06        3.21      3.64 o 
   8   8   8       13.83        3.72      4.60 o 
   9   8   8       16.54        8.10      4.66 o 
   1   9   8        0.08       -1.30      1.96 o 
   2   9   8      554.72      547.91     11.03 o 
   3   9   8      409.54      415.83     11.46 o 
   4   9   8       85.75       77.84      9.08 o 
   5   9   8        8.85       11.30      3.83 o 
   6   9   8        1.69        3.88      6.59 o 
   7   9   8       64.56       58.55      6.71 o 
   8   9   8        0.47       -0.77      6.56 o 
   0  10   8      406.62      434.38     11.29 o 
   1  10   8        8.91        7.07      2.41 o 
   2  10   8      753.37      761.26     15.17 o 
   3  10   8      564.96      605.15     17.27 o 
   4  10   8       30.65       35.35      8.41 o 
   5  10   8       40.75       40.18      6.53 o 
   6  10   8      112.94      125.93      9.60 o 
   7  10   8        9.47        4.84      6.89 o 
   8  10   8      184.85      162.41     20.81 o 
   1  11   8        4.24        2.49      2.69 o 
   2  11   8       12.00        6.93      5.31 o 
   3  11   8      229.48      216.53      9.13 o 
   4  11   8       32.81       28.92      7.66 o 
   5  11   8       99.09       72.56      6.95 o 
   6  11   8       63.60       61.32      6.11 o 
   7  11   8       24.26       25.78      7.18 o 
   0  12   8      740.68      852.05     26.81 o 
   1  12   8       94.13       87.49      3.88 o 
   2  12   8      568.60      537.26     18.51 o 
   3  12   8      138.33      137.17      9.32 o 
   4  12   8       21.54        6.62      3.64 o 
   5  12   8        0.48       -1.18      2.48 o 
   6  12   8       23.36       15.43      4.03 o 
   7  12   8       45.19       46.59      9.12 o 
   1  13   8      493.48      561.64     25.32 o 
   2  13   8       83.19       86.01      5.84 o 
   3  13   8        9.66        5.88      3.18 o 
   4  13   8        0.23        1.45      3.58 o 
   5  13   8       64.77       55.08      6.43 o 
   6  13   8        2.50       -0.65      2.96 o 
   0  14   8     1440.78     1564.82    155.14 o 
   1  14   8       53.49       38.36      4.38 o 
   2  14   8        0.80        4.64      1.82 o 
   3  14   8       15.09        8.72      3.11 o 
   4  14   8       84.66       85.31      8.23 o 
   5  14   8        0.29        0.88      1.95 o 
   6  14   8       64.72       54.16      8.82 o 
   1  15   8      118.29      100.69      8.46 o 
   2  15   8        4.01       -1.32      2.40 o 
   3  15   8        0.45        1.33      2.08 o 
   4  15   8        2.53        0.19      2.89 o 
   5  15   8       48.59       49.77      9.66 o 
   0  16   8       19.02       17.48      7.41 o 
   1  16   8       41.69       36.61     10.07 o 
   2  16   8        1.87        2.74      2.32 o 
   3  16   8       19.73       20.25      6.48 o 
   4  16   8       72.07       66.01      9.98 o 
   1  17   8       14.06       10.21      3.66 o 
   2  17   8      316.06      378.19     34.86 o 
   1   1   9      632.35      595.68     21.70 o 
   2   1   9        5.23        4.11     23.80 o 
   3   1   9      999.78     1056.57     23.31 o 
   4   1   9      181.17      173.27     13.36 o 
   5   1   9        5.00        5.61      5.30 o 
   6   1   9        0.15       -7.78     10.17 o 
   7   1   9       50.73       70.79     16.08 o 
   8   1   9        0.76        7.14      5.58 o 
   9   1   9      981.89     1047.52    184.65 o 
   0   2   9       73.21       80.18      3.70 o 
   1   2   9      871.12      882.02     28.20 o 
   2   2   9     1287.19     1360.88     38.96 o 
   3   2   9      130.21      133.78     12.36 o 
   4   2   9        6.30        2.99      9.83 o 
   5   2   9     1278.98     1372.88     35.05 o 
   6   2   9       34.08       26.89      5.59 o 
   7   2   9      233.31      246.82     13.10 o 
   8   2   9        1.86        2.35      9.38 o 
   9   2   9       40.92       46.70     12.15 o 
   1   3   9     3125.44     3161.95     87.85 o 
   2   3   9     1570.36     1649.50     41.73 o 
   3   3   9      140.65      170.61     13.13 o 
   4   3   9      150.99      125.85      5.66 o 
   5   3   9     1068.27     1084.18     28.53 o 
   6   3   9      781.16      750.25     25.02 o 
   7   3   9      416.82      417.14     25.19 o 
   8   3   9       21.24       14.42      6.86 o 
   9   3   9      169.40      185.71     22.55 o 
   0   4   9      262.67      321.09     11.35 o 
   1   4   9      437.44      402.96      8.64 o 
   2   4   9      251.27      292.36      8.02 o 
   3   4   9       83.27       83.65      8.12 o 
   4   4   9       10.71        5.75      3.84 o 
   5   4   9      779.95      815.49     18.33 o 
   6   4   9      629.70      626.49     21.87 o 
   7   4   9       32.30       28.17      9.18 o 
   8   4   9        1.72        9.02      5.58 o 
   9   4   9        0.59       -2.66     12.30 o 
   1   5   9     1039.46     1048.03     21.09 o 
   2   5   9       32.42       26.43      2.82 o 
   3   5   9        3.84        2.22      2.81 o 
   4   5   9      248.37      275.69      7.47 o 
   5   5   9      438.96      447.33     16.15 o 
   6   5   9       18.43       10.16      7.69 o 
   7   5   9       67.27       81.19      7.87 o 
   8   5   9        0.03        6.27      4.78 o 
   9   5   9       24.60       16.62      6.69 o 
   0   6   9     1124.63     1110.59     36.37 o 
   1   6   9      135.50      138.06      5.65 o 
   2   6   9        5.44        5.94      3.74 o 
   3   6   9     1395.78     1416.83     31.91 o 
   4   6   9       26.19       20.51      6.24 o 
   5   6   9      678.00      690.24     24.22 o 
   6   6   9      172.11      170.35      9.27 o 
   7   6   9       24.92       22.05      4.75 o 
   8   6   9       54.63       61.36      7.00 o 
   9   6   9       64.97       74.55     10.62 o 
   1   7   9       21.17       25.29      2.86 o 
   2   7   9      270.33      267.65      7.23 o 
   3   7   9       91.07       92.59     12.82 o 
   4   7   9       32.04       23.96      6.96 o 
   5   7   9      116.43      118.05      5.69 o 
   6   7   9        7.74        7.37      3.63 o 
   7   7   9      129.56      132.37      9.95 o 
   8   7   9      117.12      110.42     12.31 o 
   9   7   9       50.32       31.85      7.69 o 
   0   8   9        0.59        3.19      3.18 o 
   1   8   9      172.01      169.24      5.33 o 
   2   8   9        1.63        4.44      1.91 o 
   3   8   9      368.52      389.09      9.42 o 
   4   8   9      158.69      138.34     23.02 o 
   5   8   9      337.21      382.23     13.58 o 
   6   8   9        0.16        3.23      4.35 o 
   7   8   9       59.84       60.49      7.19 o 
   8   8   9      342.50      454.81     39.92 o 
   1   9   9      775.12      830.32     16.22 o 
   2   9   9      116.82      106.70      4.34 o 
   3   9   9     2423.84     2553.03     72.54 o 
   4   9   9       48.78       30.31      9.97 o 
   5   9   9        2.40       -0.29      7.22 o 
   6   9   9        1.87        2.48      4.13 o 
   7   9   9        0.64       -0.04      4.94 o 
   8   9   9       27.70       24.92      6.87 o 
   0  10   9      101.99       97.91      7.09 o 
   1  10   9       61.31       55.14      7.18 o 
   2  10   9      325.67      288.18      9.04 o 
   3  10   9      182.19      178.55      7.14 o 
   4  10   9       26.01       13.36      3.63 o 
   5  10   9        0.86        4.53      4.64 o 
   6  10   9        6.97        2.00      6.91 o 
   7  10   9       26.56       18.78      6.85 o 
   8  10   9       97.95      131.65     13.86 o 
   1  11   9       36.27       34.21      6.53 o 
   2  11   9        0.76       -5.42      5.42 o 
   3  11   9     1250.42     1313.25     45.26 o 
   4  11   9       10.98        9.74      3.36 o 
   5  11   9      130.01      134.73     13.10 o 
   6  11   9        8.80        8.22      4.06 o 
   7  11   9        0.00        4.03      4.42 o 
   0  12   9      481.26      464.40     21.92 o 
   1  12   9      250.90      258.41      9.87 o 
   2  12   9       17.71       14.75      3.91 o 
   3  12   9        7.52        4.04      4.07 o 
   4  12   9        6.49        2.54      2.27 o 
   5  12   9        1.51        4.22      2.30 o 
   6  12   9      222.58      253.72     21.73 o 
   7  12   9      243.73      328.97     29.72 o 
   1  13   9       54.28       42.07      4.12 o 
   2  13   9        3.62        1.04      4.26 o 
   3  13   9      144.84      178.82      9.75 o 
   4  13   9        0.56       -0.25      3.81 o 
   5  13   9      156.71      136.84     13.62 o 
   6  13   9       15.29       10.42      4.35 o 
   0  14   9      590.83      752.51     47.11 o 
   1  14   9       39.73       37.04      3.91 o 
   2  14   9        2.99        2.47      2.08 o 
   3  14   9        0.58       -0.51      1.73 o 
   4  14   9       55.12       52.71      8.23 o 
   5  14   9      118.90      119.93     13.74 o 
   1  15   9      437.40      492.56     22.32 o 
   2  15   9       12.41       13.50      4.39 o 
   3  15   9      116.14      112.44     16.42 o 
   4  15   9       36.72       39.49      9.30 o 
   0  16   9      352.95      375.83     47.10 o 
   1  16   9       19.86       17.49      6.19 o 
   2  16   9       22.79       15.22      5.84 o 
   3  16   9       13.70       14.55      4.04 o 
   0   0  10      781.89      831.68     40.26 o 
   1   0  10      641.21      777.10     34.18 o 
   2   0  10     3740.21     4462.20    250.88 o 
   3   0  10       71.93      130.41     32.23 o 
   4   0  10        0.31        2.49     27.56 o 
   5   0  10      157.53      166.97      8.51 o 
   6   0  10      263.97      270.69     20.65 o 
   7   0  10        8.67        7.04      5.17 o 
   8   0  10      183.52      191.43     36.77 o 
   9   0  10      324.39      270.97     87.79 o 
   1   1  10       77.80      115.79     16.14 o 
   2   1  10      539.05      564.24     30.93 o 
   3   1  10     1773.77     1836.57     70.31 o 
   4   1  10      107.18       96.58      4.24 o 
   5   1  10      372.30      369.63     11.36 o 
   6   1  10      378.55      400.41     14.80 o 
   7   1  10       93.85       93.64     11.75 o 
   8   1  10        3.76       -3.37      6.39 o 
   9   1  10       64.32       38.04     14.37 o 
   0   2  10      518.81      624.20     17.93 o 
   1   2  10      298.35      312.53      8.79 o 
   2   2  10      167.96      198.82     13.14 o 
   3   2  10      181.21      156.13      6.90 o 
   4   2  10       33.30       35.07      5.44 o 
   5   2  10        5.22       -3.10     12.29 o 
   6   2  10       35.49       14.49      7.83 o 
   7   2  10        7.43        0.47     10.69 o 
   8   2  10       44.02       32.17     12.45 o 
   9   2  10      139.51      105.99     20.83 o 
   1   3  10       26.09       12.12      3.13 o 
   2   3  10      484.33      499.83     16.18 o 
   3   3  10      502.06      533.26     14.99 o 
   4   3  10        9.94        6.19      5.28 o 
   5   3  10      106.59      106.65      9.59 o 
   6   3  10      297.67      275.77     11.23 o 
   7   3  10      262.77      281.20     18.73 o 
   8   3  10        4.27        7.91      5.67 o 
   9   3  10       41.96       27.31     12.14 o 
   0   4  10      141.89      175.24     17.76 o 
   1   4  10        6.41        4.01      1.81 o 
   2   4  10      114.15      130.99      6.87 o 
   3   4  10        1.89        0.82      5.99 o 
   4   4  10      625.16      676.66     15.33 o 
   5   4  10      348.10      360.67     11.71 o 
   6   4  10        7.95       -1.04      5.53 o 
   7   4  10       85.47       75.26      8.35 o 
   8   4  10       25.26       19.26     11.05 o 
   9   4  10       12.81       10.38      8.62 o 
   1   5  10     1281.71     1306.44     29.99 o 
   2   5  10      816.48      887.16     24.51 o 
   3   5  10      420.97      368.57     14.22 o 
   4   5  10        2.64        3.58      3.65 o 
   5   5  10     2296.25     2421.01     73.72 o 
   6   5  10      182.37      199.68     10.83 o 
   7   5  10        1.91        8.47      5.86 o 
   8   5  10        6.29        0.06      3.27 o 
   9   5  10      167.15      164.18     22.08 o 
   0   6  10       25.75       32.54      5.67 o 
   1   6  10       75.23       76.54      7.85 o 
   2   6  10        1.08        2.67      3.74 o 
   3   6  10      146.03      131.70      7.33 o 
   4   6  10      244.81      252.54      6.90 o 
   5   6  10      144.66      138.79      7.25 o 
   6   6  10       46.62       42.55      6.61 o 
   7   6  10       51.51       33.87      7.22 o 
   8   6  10       23.98       16.22      5.43 o 
   1   7  10       31.34       27.51      4.06 o 
   2   7  10       50.32       49.40      6.91 o 
   3   7  10     2346.65     2500.89     79.19 o 
   4   7  10      197.04      206.33      9.13 o 
   5   7  10        2.60        2.19      3.71 o 
   6   7  10        7.47        4.99      9.07 o 
   7   7  10       27.49       20.03      3.49 o 
   8   7  10       37.29       34.11     10.17 o 
   0   8  10     1021.88     1110.28     33.20 o 
   1   8  10      120.13      138.07      4.34 o 
   2   8  10        2.77        0.91      3.06 o 
   3   8  10      326.11      358.80     12.45 o 
   4   8  10      482.92      521.89     16.78 o 
   5   8  10        0.12        2.43      3.90 o 
   6   8  10      109.92      120.35      8.23 o 
   7   8  10        5.86        2.76      3.03 o 
   8   8  10        4.93        4.38      4.15 o 
   1   9  10      190.87      187.91      5.19 o 
   2   9  10      185.81      190.44      8.01 o 
   3   9  10      289.62      305.79      9.12 o 
   4   9  10      480.67      535.92     19.88 o 
   5   9  10      120.55      137.49     11.94 o 
   6   9  10        1.60       -2.53      2.62 o 
   7   9  10        0.00        5.49      5.88 o 
   8   9  10      232.99      287.45     32.54 o 
   0  10  10        9.66       16.12      7.89 o 
   1  10  10       75.67       72.64      7.15 o 
   2  10  10      168.73      158.87      7.92 o 
   3  10  10        3.29        5.00      3.92 o 
   4  10  10      416.45      467.29     22.68 o 
   5  10  10       87.53       89.20      5.84 o 
   6  10  10       24.23       11.03      7.29 o 
   7  10  10       70.72       63.44     10.40 o 
   1  11  10       10.91        5.21      2.52 o 
   2  11  10       10.26        5.46      4.13 o 
   3  11  10      407.60      427.97     23.38 o 
   4  11  10       96.46      108.45      8.48 o 
   5  11  10      265.69      266.83     19.72 o 
   6  11  10       95.51      103.55     10.54 o 
   7  11  10        0.29       -3.42      6.57 o 
   0  12  10      536.74      573.10     38.49 o 
   1  12  10        5.54        6.62      3.33 o 
   2  12  10       54.34       57.68      5.39 o 
   3  12  10        0.72        4.57      5.45 o 
   4  12  10        2.38        4.61      5.53 o 
   5  12  10        1.37       -2.10      3.12 o 
   6  12  10        5.75        6.60      2.45 o 
   1  13  10       21.72       16.38      4.34 o 
   2  13  10      142.55      147.60      7.88 o 
   3  13  10       22.13       15.21      3.58 o 
   4  13  10        7.12        3.35      2.09 o 
   5  13  10       89.32       93.71     10.60 o 
   0  14  10       84.68       67.94     10.84 o 
   1  14  10       11.62       10.34      3.01 o 
   2  14  10      145.06      142.23      8.19 o 
   3  14  10       69.76       66.75      9.03 o 
   4  14  10      100.36      100.73     10.59 o 
   5  14  10        7.57        6.70      2.97 o 
   1  15  10       21.80       17.61      5.05 o 
   2  15  10        2.41        2.91      2.70 o 
   3  15  10        0.26        1.61      3.37 o 
   4  15  10        2.18        2.43      1.78 o 
   0  16  10       64.31       46.53     17.77 o 
   1  16  10       18.27       11.44      4.25 o 
   2  16  10       64.54       55.50     11.22 o 
   1   1  11      170.05      172.06      9.46 o 
   2   1  11     1187.19     1394.74     48.89 o 
   3   1  11       29.08       41.44     13.36 o 
   4   1  11        6.12        3.02      4.65 o 
   5   1  11        1.02       -1.55     11.33 o 
   6   1  11       44.41       32.03      9.91 o 
   7   1  11        0.11       -3.27     12.71 o 
   8   1  11        0.00        2.85      6.91 o 
   9   1  11        2.75       -1.67      6.14 o 
   0   2  11       97.58       98.63     10.95 o 
   1   2  11        6.06        6.20      5.89 o 
   2   2  11      121.62      124.66     19.95 o 
   3   2  11     1516.61     1647.80     46.66 o 
   4   2  11       40.43       43.03      7.92 o 
   5   2  11        4.46        1.65      8.46 o 
   6   2  11       20.73       27.76      8.77 o 
   7   2  11        5.57        5.80     18.94 o 
   8   2  11       40.19       23.33     17.93 o 
   9   2  11        5.92        8.78     16.18 o 
   1   3  11      230.84      225.66      8.53 o 
   2   3  11      132.91      150.80     20.47 o 
   3   3  11     3086.49     3142.94    117.81 o 
   4   3  11       36.35       31.67     10.32 o 
   5   3  11      174.11      185.01      9.65 o 
   6   3  11      184.43      195.93     15.30 o 
   7   3  11        4.74       10.32      8.93 o 
   8   3  11       40.88       32.80      9.18 o 
   9   3  11        0.88        6.64      7.08 o 
   0   4  11        1.17        1.90      1.59 o 
   1   4  11       44.58       41.98      7.38 o 
   2   4  11        1.78        2.35     11.82 o 
   3   4  11     1125.02     1227.60     32.79 o 
   4   4  11      122.83      108.18     10.03 o 
   5   4  11      309.63      314.44     10.20 o 
   6   4  11        1.19       -0.17      4.91 o 
   7   4  11       34.38       33.37     10.21 o 
   8   4  11      107.74       77.84     15.03 o 
   1   5  11     1354.77     1442.46     37.12 o 
   2   5  11      492.96      480.70     18.66 o 
   3   5  11       29.69       21.51      9.31 o 
   4   5  11      296.66      307.85     12.18 o 
   5   5  11     1350.06     1470.93     42.67 o 
   6   5  11        4.83        3.10      6.57 o 
   7   5  11        6.65        7.33     10.32 o 
   8   5  11       29.27       23.76      9.32 o 
   0   6  11     1808.57     1918.76     63.45 o 
   1   6  11      855.64      897.18     21.56 o 
   2   6  11       79.31       74.21     10.74 o 
   3   6  11      618.66      644.19     23.63 o 
   4   6  11       56.20       49.73      6.22 o 
   5   6  11      336.82      359.83     15.43 o 
   6   6  11       71.94       70.45      7.08 o 
   7   6  11      171.75      195.33     20.00 o 
   8   6  11       12.25       16.68      5.53 o 
   1   7  11        0.00        2.31      4.90 o 
   2   7  11        0.20        2.17      1.27 o 
   3   7  11      637.59      631.47     19.81 o 
   4   7  11      421.95      458.90     17.56 o 
   5   7  11       35.22       35.66      6.38 o 
   6   7  11        4.43        8.15      2.82 o 
   7   7  11        0.00       -3.66      4.84 o 
   8   7  11        0.53       -2.07     10.01 o 
   0   8  11       92.16       88.27      9.96 o 
   1   8  11       54.63       47.46      9.11 o 
   2   8  11      329.01      328.18     10.75 o 
   3   8  11       51.48       40.90     11.93 o 
   4   8  11      348.59      362.94     15.55 o 
   5   8  11        0.50        1.10      5.25 o 
   6   8  11       75.60       63.22     10.87 o 
   7   8  11       31.22       12.86      8.36 o 
   8   8  11      100.38      109.30     17.78 o 
   1   9  11      317.23      326.07     10.47 o 
   2   9  11      106.60       97.29      6.07 o 
   3   9  11        3.22        0.91      3.77 o 
   4   9  11      419.31      435.05     23.79 o 
   5   9  11     1037.26     1175.05     49.02 o 
   6   9  11       28.45       19.47      6.17 o 
   7   9  11        7.04       15.26      6.28 o 
   0  10  11      249.61      264.64     29.73 o 
   1  10  11        0.47       -3.09      3.09 o 
   2  10  11        8.71        7.25      2.90 o 
   3  10  11      428.52      458.30     24.32 o 
   4  10  11       20.64       14.79      5.63 o 
   5  10  11        1.59        0.64      7.60 o 
   6  10  11       22.14       15.65      4.92 o 
   7  10  11       28.82       15.77      6.88 o 
   1  11  11        4.96        4.61      2.20 o 
   2  11  11        3.30        3.00      2.25 o 
   3  11  11      187.61      166.43     11.18 o 
   4  11  11       50.30       45.29      5.37 o 
   5  11  11       29.30       20.67      6.54 o 
   6  11  11       60.89       58.98      7.62 o 
   0  12  11      475.45      510.94     36.97 o 
   1  12  11       69.96       56.70      4.61 o 
   2  12  11       37.04       36.71      3.50 o 
   3  12  11       19.83       10.01      3.85 o 
   4  12  11      110.88      111.65      6.81 o 
   5  12  11       16.35       14.78      4.41 o 
   6  12  11       17.54       15.46      4.55 o 
   1  13  11        2.55        3.99      1.42 o 
   2  13  11       17.01       13.76      3.77 o 
   3  13  11      203.55      212.17     15.54 o 
   4  13  11       13.41        5.07      2.60 o 
   5  13  11       71.02       66.38      9.35 o 
   0  14  11       12.90       12.09      4.93 o 
   1  14  11      155.69      160.48      8.07 o 
   2  14  11       29.02       23.29      6.12 o 
   3  14  11        0.12       -0.43      1.42 o 
   4  14  11        0.33        0.63      2.38 o 
   1  15  11       39.59       15.13     14.61 o 
   2  15  11       49.33       30.11      9.97 o 
   3  15  11        0.48        0.58      2.69 o 
   0   0  12       20.73       34.58     14.97 o 
   1   0  12      658.11      611.04     33.75 o 
   2   0  12        0.14        4.81      5.22 o 
   3   0  12       59.55       48.97     23.88 o 
   4   0  12      368.09      347.88     40.18 o 
   5   0  12        0.15       19.19     36.99 o 
   6   0  12      940.24      990.47     85.87 o 
   7   0  12      158.64      131.37     30.12 o 
   8   0  12       28.08       18.72     44.87 o 
   1   1  12       98.94      133.38      6.94 o 
   2   1  12      598.99      641.44     42.00 o 
   3   1  12      160.62      141.49     14.06 o 
   4   1  12        0.06       -6.47     11.50 o 
   5   1  12        1.64        6.93     19.44 o 
   6   1  12      578.38      586.58     36.88 o 
   7   1  12        0.24       13.31     15.44 o 
   8   1  12        3.91        1.98     14.25 o 
   0   2  12      141.04      140.89     10.52 o 
   1   2  12       21.29       19.34      4.83 o 
   2   2  12       44.98       39.81     11.40 o 
   3   2  12      713.95      772.22     25.45 o 
   4   2  12      180.00      201.24     19.89 o 
   5   2  12      110.94      101.36     10.89 o 
   6   2  12       47.34       30.90     11.40 o 
   7   2  12        1.51       -5.73      5.84 o 
   8   2  12       80.24       56.07     15.43 o 
   1   3  12      112.27       86.65      5.01 o 
   2   3  12       93.58       91.18     15.43 o 
   3   3  12      447.13      482.87     24.12 o 
   4   3  12        5.10        7.85      4.50 o 
   5   3  12       72.92       57.75     14.69 o 
   6   3  12      113.32      113.21     13.89 o 
   7   3  12        1.04        1.22     10.95 o 
   8   3  12       39.52       39.87     12.34 o 
   0   4  12      433.02      443.42     13.23 o 
   1   4  12      289.29      298.31     10.41 o 
   2   4  12      105.48      134.16     13.54 o 
   3   4  12      466.63      479.34     16.64 o 
   4   4  12        3.14        3.08      1.55 o 
   5   4  12       10.23        7.22     11.25 o 
   6   4  12       76.23       59.07     33.05 o 
   7   4  12       36.03       17.35     10.96 o 
   8   4  12       48.13       42.57     14.47 o 
   1   5  12       37.52       48.29      8.46 o 
   2   5  12       13.47        8.23      4.26 o 
   3   5  12      238.23      256.64     12.82 o 
   4   5  12      231.03      233.49     10.03 o 
   5   5  12      240.84      209.53     23.00 o 
   6   5  12        0.06        0.95      7.63 o 
   7   5  12       68.67       63.72     19.47 o 
   8   5  12       92.01       67.08     17.64 o 
   0   6  12        1.90       -1.23      2.91 o 
   1   6  12        9.41        5.97      6.55 o 
   2   6  12       14.58       20.15      5.95 o 
   3   6  12        6.61        3.39     10.39 o 
   4   6  12        0.00       -1.23     11.23 o 
   5   6  12      289.61      315.01     21.29 o 
   6   6  12        0.19        6.76     15.34 o 
   7   6  12        0.17        3.18      3.39 o 
   8   6  12       41.89       38.48      8.91 o 
   1   7  12       21.41       19.82      4.23 o 
   2   7  12      608.84      652.67     21.45 o 
   3   7  12       18.90       16.84      5.55 o 
   4   7  12      185.53      173.91      9.53 o 
   5   7  12      137.30      154.84     18.24 o 
   6   7  12       31.09       28.18      9.12 o 
   7   7  12        6.01        2.34     11.64 o 
   0   8  12     2779.11     2785.03    215.58 o 
   1   8  12        0.59        2.17      3.78 o 
   2   8  12      529.74      558.62     16.68 o 
   3   8  12        7.19        6.33      2.86 o 
   4   8  12      495.93      518.48     28.05 o 
   5   8  12       91.54       70.10      7.52 o 
   6   8  12        1.98        2.16      5.89 o 
   7   8  12        0.02       -2.21      2.52 o 
   1   9  12      266.68      268.55     11.55 o 
   2   9  12       12.86        8.85      4.13 o 
   3   9  12       22.68       22.70      8.50 o 
   4   9  12      387.89      441.02     24.01 o 
   5   9  12       74.64       72.14      9.16 o 
   6   9  12       58.71       51.23     12.20 o 
   7   9  12      150.31      167.09     18.74 o 
   0  10  12      136.21      150.87     20.96 o 
   1  10  12       10.89        6.29      4.76 o 
   2  10  12      102.57      118.70      7.87 o 
   3  10  12       25.84       14.12      5.48 o 
   4  10  12      523.84      567.10     26.39 o 
   5  10  12       93.14       77.82      8.70 o 
   6  10  12       91.60       88.28     12.71 o 
   1  11  12       20.23       21.74      5.74 o 
   2  11  12        5.03        5.52      3.56 o 
   3  11  12        0.14        2.46      6.51 o 
   4  11  12        0.13        6.23      7.96 o 
   5  11  12        0.49        0.48      4.33 o 
   6  11  12       47.07       36.28     10.01 o 
   0  12  12        0.05       -5.74      9.84 o 
   1  12  12      143.45      144.16     11.54 o 
   2  12  12        8.04        6.15      2.73 o 
   3  12  12        2.48        2.62      2.76 o 
   4  12  12       63.06       66.51      8.42 o 
   5  12  12      102.92       92.24     11.31 o 
   1  13  12       10.81       14.03      3.76 o 
   2  13  12      115.93      118.10     12.69 o 
   3  13  12       10.69        6.21      3.38 o 
   4  13  12       68.62       66.97      8.28 o 
   0  14  12      517.54      457.47     96.29 o 
   1  14  12      218.04      225.80     20.38 o 
   2  14  12      490.81      601.74     52.22 o 
   3  14  12       15.04        6.28      5.19 o 
   1  15  12      388.20      475.46     72.99 o 
   1   1  13       27.11       19.52      9.19 o 
   2   1  13       14.27       11.38      6.96 o 
   3   1  13       11.11        0.42     20.70 o 
   4   1  13       19.91        6.40     11.55 o 
   5   1  13      113.81      107.46     11.57 o 
   6   1  13       23.73       22.87      7.14 o 
   7   1  13        0.18       11.29      6.77 o 
   8   1  13        3.82        3.78      6.29 o 
   0   2  13      376.79      366.57     18.81 o 
   1   2  13      189.36      197.30     19.48 o 
   2   2  13        0.41        8.91      4.36 o 
   3   2  13      206.68      226.05     27.02 o 
   4   2  13       83.12       91.66      8.87 o 
   5   2  13       78.25       61.29      9.19 o 
   6   2  13      117.06      125.97     11.84 o 
   7   2  13       37.72       44.49     20.63 o 
   8   2  13       19.16       14.02      7.52 o 
   1   3  13      241.16      255.13      8.27 o 
   2   3  13       37.13       34.96      8.58 o 
   3   3  13     1568.09     1712.62     90.11 o 
   4   3  13      121.00      123.14     11.71 o 
   5   3  13      784.86      845.66     58.86 o 
   6   3  13        2.96        2.40     15.32 o 
   7   3  13        4.19        0.76     15.54 o 
   8   3  13       23.50       34.47      9.71 o 
   0   4  13        5.49       -1.95     18.01 o 
   1   4  13       11.10        4.54      4.06 o 
   2   4  13       22.56       17.70      4.09 o 
   3   4  13      926.88      973.48     39.76 o 
   4   4  13     1308.82     1390.81     59.79 o 
   5   4  13       15.89        9.53     19.12 o 
   6   4  13       14.03       21.80      7.58 o 
   7   4  13       59.47       40.89     11.99 o 
   8   4  13       27.82       25.81      7.37 o 
   1   5  13      208.20      203.27     12.62 o 
   2   5  13        0.00        1.78      5.56 o 
   3   5  13      366.45      417.11     25.90 o 
   4   5  13      128.76      124.34     13.93 o 
   5   5  13       43.96       46.87      6.49 o 
   6   5  13       28.45       31.17     14.95 o 
   7   5  13       96.93       87.32     15.10 o 
   0   6  13        0.17        2.85      3.61 o 
   1   6  13       34.59       24.37      6.70 o 
   2   6  13     1032.75     1158.43     34.16 o 
   3   6  13       15.75       16.49     11.23 o 
   4   6  13       41.50       35.68     11.04 o 
   5   6  13        5.80       -2.79     10.79 o 
   6   6  13      116.98      103.84     15.41 o 
   7   6  13       11.11        5.56      6.24 o 
   1   7  13      174.89      164.93      9.10 o 
   2   7  13      453.98      495.28     21.42 o 
   3   7  13       22.85       22.94      7.84 o 
   4   7  13       20.62       22.43      6.65 o 
   5   7  13        4.51       -2.66     12.34 o 
   6   7  13       78.24       64.57     10.69 o 
   7   7  13       81.32       59.41     16.96 o 
   0   8  13      460.01      494.94     33.16 o 
   1   8  13       34.44       26.66      8.15 o 
   2   8  13      305.06      319.37     16.13 o 
   3   8  13       20.46       13.17      4.92 o 
   4   8  13        3.49        3.27      7.93 o 
   5   8  13        0.62       -0.66      3.08 o 
   6   8  13       63.42       64.09      9.84 o 
   7   8  13       95.95       78.47     14.99 o 
   1   9  13       25.73       12.55      7.85 o 
   2   9  13       38.57       28.62      7.74 o 
   3   9  13       30.78       21.41      6.79 o 
   4   9  13      106.13       95.77     12.46 o 
   5   9  13      127.32      120.57      8.60 o 
   6   9  13        1.09       10.76      4.88 o 
   0  10  13        0.37        4.23     14.99 o 
   1  10  13       30.26       33.10      5.35 o 
   2  10  13       22.96       16.70      5.60 o 
   3  10  13      209.39      216.27     20.04 o 
   4  10  13       75.87       63.52      8.47 o 
   5  10  13       59.12       49.92     14.55 o 
   6  10  13       57.46       54.79     10.95 o 
   1  11  13       89.70       83.24     12.42 o 
   2  11  13       74.23       76.17     10.20 o 
   3  11  13        0.09        0.14      5.37 o 
   4  11  13       59.06       54.34     12.38 o 
   5  11  13        1.90        4.53      6.52 o 
   0  12  13       41.55       24.87     10.97 o 
   1  12  13       92.18       79.98     11.35 o 
   2  12  13       56.98       52.73      5.65 o 
   3  12  13        0.21        2.06      4.14 o 
   4  12  13       28.56       16.50      7.13 o 
   1  13  13       77.29       63.37     12.44 o 
   2  13  13       61.32       41.90     11.37 o 
   3  13  13       48.55       31.05      7.87 o 
   1  14  13       82.90       78.65     15.80 o 
   2  14  13       18.30       17.93      5.84 o 
   0   0  14      204.28      237.30     18.38 o 
   1   0  14     1038.95     1156.72     72.93 o 
   2   0  14       23.23       13.03      7.71 o 
   3   0  14        8.93        1.71     14.70 o 
   4   0  14       77.22       77.25     11.72 o 
   5   0  14        5.03       -0.75      4.73 o 
   6   0  14      183.10      107.34     19.21 o 
   7   0  14       32.84       24.43     18.53 o 
   1   1  14      136.88      115.64     19.43 o 
   2   1  14       16.81        9.85      7.16 o 
   3   1  14       77.01       64.68     15.71 o 
   4   1  14        3.84       10.32     12.87 o 
   5   1  14      135.96      109.13     14.52 o 
   6   1  14       10.68        1.28     12.43 o 
   7   1  14        0.19        4.84     12.39 o 
   0   2  14      365.99      397.28     42.53 o 
   1   2  14       87.52       95.28     16.69 o 
   2   2  14       59.62       65.67     11.16 o 
   3   2  14        0.34        7.42      9.36 o 
   4   2  14      193.38      202.71     15.70 o 
   5   2  14      208.10      193.71     20.31 o 
   6   2  14       24.27        9.88      6.37 o 
   7   2  14       19.58       32.30     17.19 o 
   1   3  14       12.37        1.94      8.27 o 
   2   3  14        0.54       -3.89     11.97 o 
   3   3  14       66.56       59.43     20.50 o 
   4   3  14      574.00      608.30     39.45 o 
   5   3  14      267.47      289.52     24.88 o 
   6   3  14       13.30        0.71     11.69 o 
   7   3  14        6.65       12.74     13.68 o 
   0   4  14      241.90      277.97     22.78 o 
   1   4  14        0.73        0.96      4.55 o 
   2   4  14      154.85      159.23      8.77 o 
   3   4  14      173.85      186.73     13.47 o 
   4   4  14       83.60       55.49     13.78 o 
   5   4  14        9.47        8.02      6.04 o 
   6   4  14        0.51        3.04      7.04 o 
   7   4  14        9.99        3.20      5.88 o 
   1   5  14      198.28      221.45     11.70 o 
   2   5  14      663.58      729.34     35.77 o 
   3   5  14      415.49      436.42     32.68 o 
   4   5  14      612.40      736.84     49.76 o 
   5   5  14      230.02      263.13     20.37 o 
   6   5  14        0.22       -6.49      6.49 o 
   7   5  14        4.58       10.75      5.88 o 
   0   6  14        0.75        4.69      7.12 o 
   1   6  14      158.47      166.98     16.05 o 
   2   6  14      588.41      654.96     33.42 o 
   3   6  14      745.67      837.75     51.39 o 
   4   6  14     1264.60     1343.88     87.20 o 
   5   6  14        7.51       10.34     11.08 o 
   6   6  14      111.24       92.19     13.30 o 
   7   6  14       16.85       16.26      5.48 o 
   1   7  14      314.14      373.00     26.51 o 
   2   7  14      614.82      729.26     48.76 o 
   3   7  14       23.18       21.11      5.75 o 
   4   7  14      326.30      347.54     19.79 o 
   5   7  14       69.67       67.79      8.97 o 
   6   7  14       22.29       16.24      9.72 o 
   0   8  14       44.56       65.37     13.48 o 
   1   8  14        0.05        6.91      4.93 o 
   2   8  14       16.94        9.50      6.76 o 
   3   8  14       28.59       29.89     10.74 o 
   4   8  14       15.93       15.08      4.80 o 
   5   8  14       96.46       66.04     13.33 o 
   6   8  14      225.59      266.96     31.43 o 
   1   9  14      100.26       82.29      9.84 o 
   2   9  14       86.32       77.17      9.83 o 
   3   9  14      106.52      104.43     10.92 o 
   4   9  14      164.86      212.13     15.58 o 
   5   9  14        0.07        3.12      6.26 o 
   0  10  14       72.84       64.15     13.71 o 
   1  10  14       25.15       30.01      5.80 o 
   2  10  14       26.47       25.12      5.62 o 
   3  10  14        0.49        8.29     13.63 o 
   4  10  14       15.16       15.46     10.08 o 
   5  10  14       52.29       30.13      8.70 o 
   1  11  14       27.02       22.30      6.21 o 
   2  11  14       30.88       22.18      9.38 o 
   3  11  14      100.78       77.61     17.65 o 
   4  11  14        0.48       -1.99     12.26 o 
   0  12  14       29.05        2.74     23.72 o 
   1  12  14       60.38       49.08     13.01 o 
   2  12  14      208.15      204.86     25.28 o 
   3  12  14       12.15       26.40      7.14 o 
   1  13  14        0.74       -2.98      5.40 o 
   2  13  14        3.50        2.08      6.14 o 
   1   1  15      480.54      532.19     19.67 o 
   2   1  15       29.45       22.24     13.12 o 
   3   1  15       28.42       34.35     15.02 o 
   4   1  15       15.86       10.68     13.04 o 
   5   1  15       82.07       80.23     10.22 o 
   6   1  15       48.89       40.60     10.97 o 
   7   1  15       23.19       -0.03      4.31 o 
   0   2  15     1200.36     1382.79     69.10 o 
   1   2  15      160.77      158.69     17.10 o 
   2   2  15     1101.14     1231.07     66.09 o 
   3   2  15       28.75       31.82     18.51 o 
   4   2  15       61.20       60.42     16.79 o 
   5   2  15       77.66      109.30     15.23 o 
   6   2  15       21.21       17.39     10.02 o 
   7   2  15       22.38       22.86     17.27 o 
   1   3  15        2.84       -1.31      4.39 o 
   2   3  15      503.65      528.55     28.56 o 
   3   3  15      220.10      220.21     18.23 o 
   4   3  15      341.92      347.44     26.06 o 
   5   3  15       54.58       33.34     16.24 o 
   6   3  15       51.05       52.95     31.36 o 
   7   3  15       36.07       23.60     19.81 o 
   0   4  15      300.80      315.19     44.58 o 
   1   4  15       44.32       37.15     11.74 o 
   2   4  15       24.30       12.95      6.14 o 
   3   4  15      199.53      222.87     21.74 o 
   4   4  15      178.04      177.45     30.29 o 
   5   4  15        2.16        7.18      5.91 o 
   6   4  15       56.53       67.27     15.99 o 
   7   4  15       33.55       18.07     14.76 o 
   1   5  15      134.19      141.41     16.57 o 
   2   5  15      222.83      252.06     18.38 o 
   3   5  15       54.33       50.92      9.77 o 
   4   5  15      649.00      734.90     38.34 o 
   5   5  15       30.17       30.05     21.01 o 
   6   5  15        0.09        1.12     13.29 o 
   0   6  15      241.22      246.34     29.60 o 
   1   6  15       42.84       27.65      9.56 o 
   2   6  15      158.12      146.42     16.53 o 
   3   6  15        0.41       -0.45     10.35 o 
   4   6  15       41.68       37.95      7.75 o 
   5   6  15       15.75        6.82     15.92 o 
   6   6  15       51.86       34.41     15.24 o 
   1   7  15      127.97      120.88     14.52 o 
   2   7  15       46.15       47.22      8.27 o 
   3   7  15      208.95      225.00     23.20 o 
   4   7  15       86.22       87.34     11.91 o 
   5   7  15        0.13        0.79      6.51 o 
   6   7  15       58.72       41.52     10.52 o 
   0   8  15      161.28      161.28     25.65 o 
   1   8  15      229.26      189.87     21.87 o 
   2   8  15        0.01        1.70      7.87 o 
   3   8  15        2.32       -0.09      6.34 o 
   4   8  15      360.22      396.40     42.89 o 
   5   8  15      314.53      320.70     49.25 o 
   1   9  15       68.80       48.37      6.16 o 
   2   9  15       10.26       12.95      5.89 o 
   3   9  15        2.34       12.38      7.65 o 
   4   9  15       52.71       50.73     11.24 o 
   5   9  15       53.89       27.29     14.26 o 
   0  10  15      311.86      302.73     28.78 o 
   1  10  15       30.81       29.81      8.91 o 
   2  10  15       18.28       14.88      6.11 o 
   3  10  15       13.16       29.65     10.59 o 
   4  10  15        5.65        7.53     14.99 o 
   1  11  15        0.03       -4.87      4.87 o 
   2  11  15       10.85       15.45      7.24 o 
   3  11  15       84.19       78.18     15.02 o 
   0  12  15       31.71       21.92     10.30 o 
   1  12  15       33.02       13.69      9.25 o 
   2  12  15        0.21        6.81      7.43 o 
   0   0  16      781.32      854.29    121.32 o 
   1   0  16       62.57       62.54     12.39 o 
   2   0  16      117.75      160.28     32.77 o 
   3   0  16       80.08      108.38     23.64 o 
   4   0  16      123.97       89.80     22.22 o 
   5   0  16        5.61        5.40      5.09 o 
   6   0  16       31.88       42.64     21.28 o 
   1   1  16       79.97       88.69     13.81 o 
   2   1  16       24.22       17.22     20.55 o 
   3   1  16        5.83       10.76      5.56 o 
   4   1  16       19.71       18.96      7.92 o 
   5   1  16        0.23       12.11     10.73 o 
   6   1  16        9.34        1.14     11.19 o 
   0   2  16       13.81       11.83      7.32 o 
   1   2  16        0.02        5.80      5.65 o 
   2   2  16       11.31       20.11      7.00 o 
   3   2  16       31.64       25.37     27.29 o 
   4   2  16      495.26      545.00     47.94 o 
   5   2  16       43.79       43.76      9.99 o 
   6   2  16       16.21        8.55      5.75 o 
   1   3  16       94.93       90.04     11.31 o 
   2   3  16        4.38       -6.98     20.98 o 
   3   3  16       43.67       35.52      8.49 o 
   4   3  16      295.04      321.72     27.79 o 
   5   3  16       12.21       15.58      8.75 o 
   6   3  16        0.62        0.45     14.08 o 
   0   4  16      273.40      242.49     40.75 o 
   1   4  16        5.71        7.92      6.09 o 
   2   4  16        5.62        8.71     10.26 o 
   3   4  16      228.95      231.39     18.89 o 
   4   4  16       94.80       93.94     14.37 o 
   5   4  16       26.97       33.72     11.22 o 
   6   4  16       40.61       42.72     15.01 o 
   1   5  16      102.26       79.74     11.02 o 
   2   5  16        7.32       -5.34      9.62 o 
   3   5  16      583.13      543.65     94.10 o 
   4   5  16      394.69      429.53     26.31 o 
   5   5  16       45.39       30.17     13.82 o 
   6   5  16        3.03        2.51      6.78 o 
   0   6  16      283.19      343.73     27.45 o 
   1   6  16       16.11       16.20      9.48 o 
   2   6  16      232.86      243.72     21.97 o 
   3   6  16       34.20       25.35     18.66 o 
   4   6  16       26.09        4.32     18.72 o 
   5   6  16       74.91       50.21     15.50 o 
   1   7  16       39.59       38.98     15.40 o 
   2   7  16        1.94        3.30      4.61 o 
   3   7  16       11.19       14.18      8.99 o 
   4   7  16       74.80       63.33     14.68 o 
   5   7  16      263.73      260.49     41.76 o 
   0   8  16        5.34       27.57     10.65 o 
   1   8  16        0.54        3.57     14.51 o 
   2   8  16        4.60        0.97     11.80 o 
   3   8  16       44.51       36.21     13.39 o 
   4   8  16        1.08       -0.57      7.03 o 
   1   9  16      116.51      107.63     15.74 o 
   2   9  16       69.33       58.02     11.80 o 
   3   9  16       45.67       25.47     12.03 o 
   4   9  16       70.20       46.91     28.52 o 
   0  10  16       65.92       71.18     17.06 o 
   1  10  16       95.85      100.92     15.62 o 
   2  10  16       12.34        4.66     11.04 o 
   3  10  16       18.34       10.97     12.19 o 
   1  11  16        7.23        3.84      9.88 o 
   2  11  16       17.05        4.54     16.17 o 
   1   1  17       27.87       32.66      7.37 o 
   2   1  17       54.79       54.37     14.31 o 
   3   1  17       38.90       43.96      7.01 o 
   4   1  17      149.10      114.93     15.40 o 
   5   1  17       73.59       56.67     15.26 o 
   0   2  17       56.35       41.74     11.40 o 
   1   2  17       71.85       55.31     10.63 o 
   2   2  17      192.45      160.02     19.47 o 
   3   2  17       10.01        0.79      7.97 o 
   4   2  17       17.40       29.24     13.11 o 
   5   2  17        9.65       -5.62      8.36 o 
   1   3  17       51.44       54.17      6.76 o 
   2   3  17       53.93       52.54      8.08 o 
   3   3  17        0.51       -6.10      6.10 o 
   4   3  17        0.04        3.42      5.11 o 
   5   3  17        2.51       15.83      9.44 o 
   0   4  17       36.94       22.82     22.92 o 
   1   4  17      126.97      125.85     18.62 o 
   2   4  17       58.02       55.16     11.50 o 
   3   4  17       70.68       64.25     14.21 o 
   4   4  17       98.68       53.86     16.42 o 
   5   4  17        0.01        5.98      8.08 o 
   1   5  17      106.52      103.83     12.91 o 
   2   5  17      220.83      248.25     20.55 o 
   3   5  17      326.09      308.92     44.63 o 
   4   5  17       75.98       52.66     10.74 o 
   5   5  17       97.53       76.84     14.11 o 
   0   6  17       63.56       57.55     15.29 o 
   1   6  17      366.19      423.27     24.99 o 
   2   6  17       14.37       12.51      6.43 o 
   3   6  17       80.18       69.24     13.33 o 
   4   6  17      111.56      111.69     19.45 o 
   1   7  17        0.40        4.71      5.80 o 
   2   7  17      212.23      203.61     26.42 o 
   3   7  17        0.83       -6.84      8.03 o 
   4   7  17        9.40      -13.81     21.26 o 
   0   8  17       71.89       83.61     17.81 o 
   1   8  17       69.95       38.00     13.41 o 
   2   8  17       23.34       10.10      6.88 o 
   3   8  17      145.72      129.56     19.13 o 
   1   9  17       92.56       92.00     14.13 o 
   2   9  17        4.88       12.25     10.03 o 
   0  10  17      195.30      173.16     43.82 o 
   1  10  17       12.57       17.18     12.93 o 
   0   0  18      949.17     1150.43    742.28 o 
   1   0  18      145.91      132.92     26.71 o 
   2   0  18       94.80       99.03     22.48 o 
   3   0  18        4.24       14.83      8.43 o 
   4   0  18      412.65      414.30     79.39 o 
   1   1  18       15.87        8.51      4.30 o 
   2   1  18       26.99       33.31     31.29 o 
   3   1  18       77.67       67.45     11.13 o 
   4   1  18        5.48        2.18     14.85 o 
   0   2  18      171.63      155.52     30.99 o 
   1   2  18        0.28        5.74      8.01 o 
   2   2  18        4.86       10.83      6.13 o 
   3   2  18       24.33       30.29     11.96 o 
   4   2  18        6.44       -3.99     15.37 o 
   1   3  18        8.20       -2.70     21.34 o 
   2   3  18       54.97       56.89     18.07 o 
   3   3  18       89.59       73.70     12.51 o 
   4   3  18       30.76       15.74      7.71 o 
   0   4  18       94.64       80.54     20.26 o 
   1   4  18      119.55       93.94     14.95 o 
   2   4  18       33.01       33.19     11.84 o 
   3   4  18      142.64      105.83     18.02 o 
   4   4  18       83.79       63.46     15.44 o 
   1   5  18      317.16      368.58     40.29 o 
   2   5  18      147.65      109.29     29.50 o 
   3   5  18      314.53      315.25     33.82 o 
   4   5  18        4.58       26.52     15.11 o 
   0   6  18      102.13       80.45     29.38 o 
   1   6  18       79.84       69.27     13.30 o 
   2   6  18      446.33      445.97     41.95 o 
   3   6  18       56.92       43.09     14.27 o 
   1   7  18       40.91       34.59     11.21 o 
   2   7  18       84.07       77.16     16.04 o 
   0   8  18       93.08       65.49     20.59 o 
   1   8  18        2.61       19.22      7.06 o 
   1   1  19       35.07       33.22     10.49 o 
   2   1  19       13.14       -2.13     11.28 o 
   3   1  19       67.78       46.91     14.37 o 
   0   2  19      212.93      219.09     57.31 o 
   1   2  19        3.68        6.08      7.04 o 
   2   2  19       47.40       42.96     15.02 o 
   3   2  19      163.63      117.13     22.81 o 
   1   3  19      304.79      270.59     38.81 o 
   2   3  19        6.07       10.10      7.57 o 
   3   3  19       92.56       95.11     17.39 o 
   0   4  19       30.15       20.44     12.93 o 
   1   4  19       18.47       13.46      7.49 o 
   2   4  19      184.13      179.67     23.31 o 
   1   5  19       21.98       19.21      7.62 o 
   2   5  19      114.70       84.18     17.80 o 
   0   6  19        9.63       15.53     13.85 o 
   1   6  19        5.17       30.50     16.81 o 
   0   0  20        0.21       10.52     14.78 o 
                                                 
